# Supplementary material for: Infrared Spectroscopy Coupled with Machine Learning Algorithms to Investigate Vascular Dysfunction in Ovariectomy: An Animal Model Study
Source: ACS Omega. 2025 Jan 23;10(4):3701–8. doi: 10.1021/acsomega.4c08831 (PMC11800005; doi:10.1021/acsomega.4c08831)
Supplement: Supplementary file 1 — ao4c08831_si_001.xlsx [file ao4c08831_si_001.xlsx]

## Sheet: SHAM
Wavenumber (cm-1)	3996.81	3994.75	3992.7	3990.65	3988.6	3986.54	3984.49	3982.44	3980.39	3978.33	3976.28	3974.23	3972.17	3970.12	3968.07	3966.02	3963.96	3961.91	3959.86	3957.8	3955.75	3953.7	3951.65	3949.59	3947.54	3945.49	3943.43	3941.38	3939.33	3937.28	3935.22	3933.17	3931.12	3929.07	3927.01	3924.96	3922.91	3920.85	3918.8	3916.75	3914.7	3912.64	3910.59	3908.54	3906.48	3904.43	3902.38	3900.33	3898.27
'TR17-SECO-1.0000'	0.00489	0.0049	0.00493	0.00496	0.005	0.00497	0.0049	0.00482	0.00479	0.00485	0.00494	0.00496	0.00497	0.00494	0.0049	0.00493	0.00501	0.00508	0.00505	0.00495	0.00488	0.00481	0.00484	0.005	0.00512	0.00518	0.00522	0.00518	0.00509	0.00506	0.00505	0.00502	0.00502	0.00508	0.00516	0.00512	0.00496	0.00486	0.00487	0.00494	0.00499	0.00496	0.00482	0.00473	0.0048	0.00489	0.00476	0.00459	0.00456
'TR17-SECO-1.0001'	0.0049	0.0048	0.00483	0.00497	0.00509	0.00506	0.00495	0.00492	0.00504	0.00517	0.00513	0.00505	0.00511	0.00519	0.00517	0.00511	0.00514	0.00521	0.00516	0.005	0.00485	0.00482	0.00498	0.00517	0.00522	0.00523	0.00525	0.0052	0.00515	0.00518	0.00516	0.00509	0.00509	0.00517	0.00522	0.00514	0.00497	0.00485	0.00473	0.00459	0.0046	0.00476	0.00489	0.0049	0.00488	0.00488	0.00484	0.00472	0.00459
'TR17-SECO-1.0002'	0.00475	0.00466	0.00467	0.00476	0.00486	0.00491	0.0049	0.00485	0.00488	0.00502	0.00507	0.00496	0.00491	0.00494	0.00493	0.0049	0.00487	0.00491	0.0049	0.0048	0.00473	0.00466	0.00473	0.00493	0.00504	0.00509	0.0051	0.00502	0.00489	0.00478	0.00473	0.00477	0.00488	0.00497	0.00498	0.0049	0.00477	0.00473	0.00477	0.00474	0.00468	0.00472	0.00472	0.0046	0.0045	0.00449	0.00452	0.00457	0.00462
'TR17-SECO-2.0000'	0.00364	0.00363	0.00369	0.00375	0.00375	0.0037	0.00365	0.00365	0.00369	0.00371	0.00366	0.0036	0.00356	0.00355	0.00356	0.00355	0.00356	0.00357	0.00357	0.00362	0.00364	0.00362	0.00358	0.00358	0.00359	0.00355	0.00347	0.00345	0.00351	0.00358	0.00359	0.00357	0.00358	0.00362	0.00366	0.00366	0.00363	0.0036	0.00354	0.00348	0.00346	0.00343	0.00338	0.00335	0.00341	0.0035	0.00351	0.00343	0.00335
'TR17-SECO-2.0001'	0.00368	0.00368	0.00356	0.00354	0.00365	0.00369	0.00358	0.00353	0.0036	0.00366	0.00363	0.0036	0.00362	0.00361	0.00353	0.00353	0.00362	0.00364	0.00363	0.0037	0.00379	0.0038	0.00373	0.00369	0.00368	0.00358	0.00345	0.00344	0.00356	0.00366	0.00368	0.00365	0.00362	0.00364	0.00368	0.00369	0.00363	0.00358	0.00359	0.00362	0.00365	0.0036	0.00346	0.00341	0.00352	0.00362	0.00362	0.00358	0.00351
'TR17-SECO-2.0002'	0.00375	0.00375	0.0037	0.0037	0.00376	0.00374	0.00365	0.00366	0.00377	0.00379	0.00367	0.00354	0.00345	0.00344	0.00342	0.00341	0.0035	0.0036	0.00366	0.00374	0.0038	0.00378	0.00369	0.00365	0.00371	0.00373	0.00367	0.0036	0.00354	0.0035	0.00355	0.00366	0.00374	0.00375	0.0037	0.00365	0.00364	0.00363	0.00363	0.00361	0.00357	0.00355	0.00351	0.00344	0.00339	0.00342	0.00355	0.00368	0.00369
'TR17-SECO-3.0000'	0.00994	0.00991	0.00996	0.01008	0.0101	0.00996	0.00992	0.01002	0.01008	0.01012	0.01015	0.0101	0.01005	0.01009	0.01012	0.01011	0.01011	0.01007	0.00999	0.01003	0.01012	0.01007	0.00998	0.01001	0.01011	0.01014	0.01016	0.01024	0.01026	0.01019	0.01014	0.01009	0.01003	0.00996	0.00989	0.00982	0.00981	0.00987	0.00992	0.00994	0.00999	0.01	0.00997	0.00994	0.00988	0.00985	0.00992	0.00988	0.00977
'TR17-SECO-3.0001'	0.00999	0.00997	0.00992	0.00988	0.00982	0.00977	0.0098	0.00991	0.00995	0.0099	0.0099	0.00989	0.00986	0.00995	0.01006	0.0101	0.01016	0.01021	0.01012	0.01	0.00994	0.00989	0.00983	0.0098	0.00987	0.00995	0.00999	0.01005	0.01016	0.01018	0.01007	0.00997	0.00988	0.00984	0.00985	0.00982	0.00981	0.00987	0.00993	0.00994	0.00993	0.00991	0.00992	0.00995	0.00992	0.00995	0.01003	0.00993	0.00976
'TR17-SECO-3.0002'	0.00994	0.00984	0.00969	0.0097	0.00979	0.00982	0.00983	0.00982	0.00979	0.00978	0.0098	0.00975	0.00971	0.00977	0.00983	0.00982	0.00984	0.0099	0.00985	0.00976	0.00978	0.00986	0.00991	0.00995	0.00996	0.00999	0.01003	0.00998	0.00998	0.0101	0.01018	0.01012	0.00993	0.00979	0.00972	0.00959	0.00953	0.00961	0.0097	0.00978	0.00986	0.00984	0.00975	0.00968	0.00959	0.0096	0.0097	0.00962	0.00954
'TR22-SECO-1.0000'	0.00462	0.00462	0.00466	0.00471	0.0047	0.0047	0.00476	0.00485	0.00487	0.00478	0.00466	0.0046	0.00459	0.00457	0.00449	0.00448	0.00461	0.00472	0.00476	0.00479	0.00486	0.00479	0.0046	0.00454	0.0046	0.00466	0.0047	0.00477	0.00485	0.0049	0.00493	0.00484	0.00455	0.0043	0.00428	0.00433	0.00435	0.00444	0.00448	0.00449	0.00454	0.00453	0.00442	0.00432	0.00432	0.00443	0.00454	0.00446	0.00429
'TR22-SECO-1.0001'	0.00443	0.00428	0.00423	0.00431	0.0044	0.00453	0.00461	0.00459	0.00458	0.00462	0.00464	0.00459	0.0045	0.00444	0.00438	0.00431	0.00438	0.00453	0.00451	0.00437	0.00434	0.00441	0.00442	0.00443	0.00446	0.00445	0.00441	0.00439	0.00436	0.00435	0.00439	0.00438	0.00425	0.00416	0.00419	0.00419	0.00418	0.00422	0.00425	0.00429	0.00439	0.00442	0.00433	0.00425	0.00427	0.00434	0.00435	0.00421	0.00412
'TR22-SECO-1.0002'	0.00447	0.00437	0.00422	0.00423	0.00429	0.00436	0.00451	0.00462	0.0046	0.00449	0.00442	0.00441	0.00432	0.00423	0.00423	0.00426	0.00435	0.00439	0.00433	0.00436	0.00448	0.0045	0.0044	0.00428	0.00423	0.00425	0.00426	0.00428	0.00433	0.00436	0.00438	0.00437	0.00433	0.00431	0.00433	0.00427	0.00418	0.00414	0.00413	0.00419	0.00428	0.00432	0.00428	0.00419	0.00412	0.00413	0.00412	0.00402	0.004
'TR22-SECO-2.0000'	0.00754	0.00764	0.0076	0.00754	0.00745	0.00735	0.00733	0.00736	0.00743	0.00756	0.00764	0.00755	0.00743	0.00742	0.00751	0.00757	0.00752	0.00747	0.00751	0.00747	0.00736	0.00728	0.00724	0.00723	0.00731	0.00739	0.00742	0.00748	0.00749	0.00746	0.00743	0.00741	0.00748	0.00756	0.00752	0.00741	0.00737	0.00741	0.00737	0.0073	0.00726	0.00718	0.00707	0.00711	0.00726	0.00727	0.00712	0.00704	0.00708
'TR22-SECO-2.0001'	0.00733	0.00749	0.00754	0.00751	0.00743	0.00734	0.00723	0.00721	0.0074	0.00767	0.00778	0.00764	0.00741	0.00731	0.00738	0.00749	0.00753	0.00755	0.0076	0.00758	0.00747	0.00733	0.00715	0.00706	0.00714	0.00724	0.00729	0.00737	0.00746	0.00754	0.00754	0.00747	0.00744	0.00746	0.00747	0.00743	0.00742	0.00748	0.00743	0.00732	0.00731	0.00733	0.00736	0.00739	0.0073	0.00713	0.00705	0.00709	0.00718
'TR22-SECO-2.0002'	0.00723	0.00741	0.00748	0.0075	0.00741	0.00725	0.00715	0.00718	0.00735	0.00753	0.00762	0.00755	0.00738	0.00731	0.00737	0.00741	0.00737	0.00739	0.00744	0.00737	0.00724	0.00724	0.00724	0.00713	0.0071	0.00715	0.00721	0.00736	0.00745	0.00743	0.00734	0.00727	0.00727	0.00732	0.00734	0.0073	0.00727	0.00729	0.00728	0.00724	0.00717	0.00709	0.00709	0.00717	0.0072	0.0071	0.00699	0.00702	0.00711
'TR22-SECO-3.0000'	0.00274	0.00271	0.00279	0.00281	0.00281	0.00284	0.00284	0.00277	0.00265	0.00263	0.00281	0.00304	0.00319	0.00322	0.00316	0.00311	0.00307	0.00294	0.00282	0.0028	0.00282	0.0028	0.0028	0.00288	0.00294	0.00288	0.0028	0.00288	0.00296	0.00289	0.00285	0.0029	0.00289	0.00284	0.00281	0.00281	0.00282	0.00274	0.00259	0.00256	0.00266	0.00272	0.00263	0.00256	0.00256	0.00244	0.00237	0.00258	0.00281
'TR22-SECO-3.0001'	0.00268	0.0026	0.00271	0.00282	0.00292	0.00297	0.00291	0.00282	0.00263	0.00252	0.00266	0.00282	0.00292	0.00297	0.00294	0.00301	0.00313	0.00302	0.0028	0.0027	0.0027	0.00274	0.00283	0.0029	0.00284	0.00267	0.00262	0.00273	0.00281	0.00277	0.00275	0.00281	0.00283	0.00275	0.00271	0.00275	0.00267	0.00246	0.00242	0.00259	0.00273	0.00274	0.00262	0.00256	0.00259	0.00255	0.0025	0.00265	0.0028
'TR22-SECO-3.0002'	0.00274	0.00271	0.00289	0.00301	0.00297	0.00291	0.0029	0.00288	0.00277	0.00269	0.00278	0.00295	0.0031	0.00313	0.00307	0.00304	0.00301	0.00286	0.00272	0.00273	0.00285	0.00291	0.00288	0.00288	0.00291	0.00288	0.00283	0.00283	0.00284	0.00286	0.00292	0.003	0.00294	0.0028	0.00275	0.00277	0.00275	0.00271	0.00274	0.00277	0.00274	0.00271	0.00267	0.00259	0.00252	0.00245	0.00249	0.00271	0.00291
'TR38-SECO-1.0000'	0.0029	0.00293	0.00284	0.00277	0.00283	0.00291	0.00298	0.003	0.003	0.00303	0.00308	0.00308	0.00301	0.00291	0.00281	0.00283	0.00292	0.00289	0.00283	0.00285	0.0029	0.00296	0.003	0.00299	0.00294	0.00291	0.00285	0.00272	0.00265	0.00273	0.0029	0.00297	0.00295	0.00299	0.003	0.00283	0.00275	0.00292	0.00308	0.00308	0.00302	0.00297	0.00289	0.00288	0.00304	0.00316	0.00311	0.00304	0.00294
'TR38-SECO-1.0001'	0.00326	0.0032	0.00315	0.00313	0.00316	0.00317	0.00315	0.00319	0.00321	0.00313	0.00307	0.00309	0.00308	0.00301	0.00299	0.00304	0.00306	0.00303	0.00302	0.00308	0.00315	0.00316	0.00318	0.00316	0.00307	0.00306	0.00309	0.00303	0.00289	0.00286	0.00301	0.00312	0.00309	0.00308	0.00305	0.00294	0.00295	0.00311	0.00319	0.00307	0.00299	0.00293	0.0028	0.00279	0.00291	0.00292	0.00286	0.00288	0.00291
'TR38-SECO-1.0002'	0.00308	0.00301	0.00293	0.00294	0.00303	0.00305	0.00305	0.00313	0.00314	0.00307	0.00309	0.00313	0.00308	0.00305	0.00308	0.00308	0.00301	0.00291	0.00282	0.00278	0.00284	0.00293	0.00302	0.00308	0.00307	0.00301	0.00292	0.00283	0.00276	0.00279	0.00297	0.00315	0.00312	0.00305	0.00308	0.00303	0.00296	0.00303	0.0031	0.00309	0.003	0.00286	0.0028	0.00291	0.00303	0.00301	0.00298	0.00298	0.00289
'TR38-SECO-2.0000'	0.0019	0.00196	0.00195	0.002	0.00207	0.00199	0.00185	0.00183	0.00196	0.00207	0.00202	0.00193	0.00196	0.00202	0.00199	0.00191	0.00191	0.00199	0.00206	0.00209	0.00213	0.00218	0.00211	0.00197	0.00183	0.00179	0.00183	0.00194	0.00211	0.00219	0.00212	0.00199	0.00193	0.00197	0.00201	0.00201	0.0021	0.0022	0.00215	0.00199	0.00191	0.00193	0.00196	0.00194	0.00192	0.00189	0.00189	0.00199	0.00207
'TR38-SECO-2.0001'	0.00199	0.00208	0.00205	0.00203	0.00207	0.00209	0.00208	0.00208	0.00207	0.00206	0.00204	0.00194	0.00189	0.00194	0.00195	0.00188	0.00195	0.00209	0.00205	0.00195	0.00198	0.00199	0.00193	0.00195	0.002	0.00203	0.00202	0.002	0.00209	0.00223	0.00227	0.00212	0.00193	0.00192	0.00195	0.00193	0.00198	0.00205	0.00203	0.0019	0.00178	0.00177	0.00185	0.00196	0.00207	0.0021	0.00201	0.00199	0.00208
'TR38-SECO-2.0002'	0.00198	0.00198	0.00192	0.002	0.00209	0.00206	0.00207	0.00219	0.00235	0.0024	0.00227	0.00206	0.00201	0.0021	0.00209	0.00203	0.00208	0.00217	0.00218	0.00217	0.0022	0.0022	0.00216	0.00211	0.00206	0.002	0.00187	0.00188	0.00216	0.00237	0.00235	0.00223	0.00218	0.00221	0.00219	0.00208	0.00201	0.00207	0.00214	0.00211	0.00204	0.00207	0.00216	0.00219	0.00218	0.00209	0.00196	0.00199	0.00219
'TR38-SECO-3.0000'	0.00556	0.00564	0.00576	0.00576	0.00563	0.00559	0.00572	0.00582	0.00575	0.00561	0.00554	0.00552	0.00555	0.00562	0.0056	0.00553	0.00558	0.00565	0.00569	0.00575	0.00573	0.00567	0.00568	0.00569	0.00566	0.00563	0.00557	0.00553	0.0056	0.00565	0.00559	0.0055	0.00546	0.00551	0.00549	0.00543	0.00551	0.00566	0.00572	0.00563	0.00549	0.00542	0.00544	0.00537	0.00528	0.00532	0.00541	0.00553	0.00559
'TR38-SECO-3.0001'	0.00562	0.00563	0.00564	0.00564	0.00563	0.0057	0.00582	0.00582	0.00568	0.00559	0.00559	0.00557	0.00557	0.00564	0.00559	0.00549	0.00558	0.00573	0.00573	0.00568	0.00567	0.00574	0.00582	0.00578	0.00565	0.0056	0.00561	0.00561	0.00563	0.00565	0.0056	0.00544	0.00534	0.00537	0.00541	0.0054	0.00539	0.00546	0.00554	0.00551	0.00538	0.00537	0.00547	0.00553	0.00555	0.00551	0.00543	0.0054	0.00543
'TR38-SECO-3.0002'	0.0056	0.0057	0.0057	0.00566	0.00566	0.00566	0.00567	0.00567	0.00558	0.00546	0.00543	0.00553	0.0057	0.00581	0.00571	0.00549	0.00541	0.00554	0.00572	0.00582	0.00576	0.00574	0.00583	0.00576	0.00557	0.0055	0.00551	0.00551	0.00557	0.00562	0.00565	0.00566	0.0056	0.00549	0.00539	0.00538	0.00545	0.00556	0.00562	0.00554	0.00549	0.00555	0.00557	0.00544	0.00534	0.00542	0.00549	0.00546	0.00537
'TR39-SECO-1.0000'	0.00384	0.00381	0.00381	0.00384	0.00378	0.00368	0.00366	0.00367	0.00364	0.00356	0.00348	0.00348	0.00347	0.00341	0.00341	0.00353	0.00362	0.00356	0.00349	0.00356	0.00374	0.00389	0.00393	0.00379	0.00357	0.00352	0.00371	0.00387	0.00388	0.00388	0.00391	0.00389	0.00381	0.0037	0.00363	0.00357	0.00354	0.00362	0.00364	0.0036	0.00365	0.00369	0.00368	0.00361	0.00348	0.00341	0.0034	0.00339	0.00336
'TR39-SECO-1.0001'	0.0036	0.00365	0.00377	0.0038	0.00378	0.00379	0.00376	0.00366	0.00363	0.00374	0.00379	0.00372	0.00367	0.00366	0.00363	0.00371	0.00389	0.00385	0.00363	0.00358	0.00369	0.00376	0.00378	0.00376	0.00373	0.00375	0.00382	0.00384	0.00382	0.00385	0.00388	0.00386	0.00375	0.00359	0.00353	0.00357	0.00361	0.00363	0.00355	0.00343	0.00342	0.0035	0.00361	0.00363	0.00353	0.00338	0.00337	0.00345	0.00341
'TR39-SECO-1.0002'	0.00414	0.00409	0.00406	0.00408	0.004	0.00387	0.00379	0.00377	0.00387	0.00402	0.00408	0.00397	0.00382	0.00379	0.00381	0.00388	0.004	0.00404	0.004	0.00398	0.004	0.00403	0.00402	0.00399	0.00396	0.00397	0.00397	0.00389	0.00383	0.00389	0.00397	0.004	0.00404	0.00399	0.00382	0.00373	0.00374	0.00382	0.0039	0.00394	0.00391	0.00384	0.00384	0.00383	0.00367	0.00353	0.00355	0.00354	0.00347
'TR39-SECO-2.0000'	0.0068	0.00685	0.00679	0.0067	0.0066	0.00659	0.00677	0.00703	0.00711	0.00702	0.00694	0.00687	0.00678	0.00678	0.00683	0.00684	0.00678	0.00672	0.00671	0.00669	0.00661	0.00653	0.00657	0.00667	0.00675	0.00689	0.00697	0.00682	0.0066	0.00653	0.00663	0.00673	0.00674	0.0068	0.00694	0.00698	0.00689	0.00682	0.00679	0.0067	0.00662	0.00663	0.00665	0.00666	0.00679	0.0069	0.00684	0.00677	0.00666
'TR39-SECO-2.0001'	0.00698	0.00702	0.00689	0.00677	0.00674	0.00686	0.00703	0.00714	0.00713	0.00705	0.00703	0.00702	0.00693	0.00684	0.00687	0.00695	0.00692	0.0068	0.00675	0.00682	0.00688	0.00684	0.00682	0.00688	0.00696	0.00706	0.00709	0.007	0.00691	0.00692	0.00699	0.00701	0.00691	0.00688	0.00697	0.00703	0.007	0.00699	0.00698	0.00691	0.00683	0.00684	0.00685	0.00686	0.00691	0.00694	0.00687	0.00679	0.00674
'TR39-SECO-2.0002'	0.00711	0.00712	0.00696	0.00685	0.00684	0.00694	0.00713	0.0072	0.00708	0.00696	0.00701	0.00707	0.00704	0.00697	0.00693	0.00703	0.00716	0.00719	0.00708	0.00695	0.00685	0.00681	0.00688	0.00705	0.00721	0.0072	0.00702	0.00685	0.00687	0.00702	0.00713	0.00713	0.00701	0.00693	0.00704	0.00717	0.00712	0.00701	0.00701	0.00702	0.00696	0.0069	0.00687	0.00682	0.00677	0.00679	0.00683	0.00685	0.00679
'TR39-SECO-3.0000'	0.00377	0.00379	0.00387	0.00387	0.00379	0.00372	0.00365	0.00355	0.00344	0.00337	0.00335	0.00337	0.0034	0.00351	0.00368	0.00377	0.00366	0.00351	0.00351	0.00363	0.00369	0.00367	0.00368	0.00375	0.0038	0.00381	0.0038	0.00371	0.0037	0.00381	0.00387	0.00376	0.0036	0.00356	0.00356	0.00347	0.0034	0.00344	0.00353	0.00363	0.00369	0.00371	0.00365	0.00353	0.00353	0.00371	0.00386	0.00381	0.00369
'TR39-SECO-3.0001'	0.00352	0.0035	0.00361	0.00363	0.00357	0.00356	0.00351	0.00344	0.00342	0.00342	0.00342	0.00342	0.00345	0.0035	0.0036	0.00364	0.00354	0.00339	0.00334	0.00342	0.00348	0.00351	0.00358	0.0037	0.00378	0.00372	0.00359	0.00352	0.00356	0.00369	0.00376	0.0037	0.00354	0.00344	0.00344	0.00345	0.00338	0.00334	0.00347	0.00361	0.00355	0.00346	0.00347	0.00344	0.00341	0.00351	0.0036	0.00355	0.00351
'TR39-SECO-3.0002'	0.00383	0.00386	0.00395	0.00392	0.00382	0.00379	0.00372	0.00356	0.00349	0.00358	0.00363	0.00364	0.00372	0.00375	0.00366	0.00359	0.0036	0.00364	0.00365	0.00369	0.00376	0.00379	0.00374	0.00372	0.00386	0.00394	0.00382	0.00366	0.00367	0.00375	0.0038	0.00382	0.00376	0.00364	0.0036	0.00365	0.00376	0.00381	0.00377	0.00374	0.00376	0.00377	0.00372	0.00359	0.0035	0.00358	0.00366	0.0036	0.00356
'TR44-SECO-1.0000'	0.00459	0.00435	0.00411	0.00391	0.00398	0.00422	0.00444	0.00452	0.00443	0.00422	0.00401	0.00388	0.00392	0.00414	0.00444	0.00466	0.00468	0.00447	0.00413	0.00391	0.00393	0.00406	0.00424	0.00444	0.00458	0.00461	0.00442	0.00411	0.00403	0.00421	0.00435	0.00442	0.00449	0.00452	0.00442	0.00424	0.00411	0.00397	0.00393	0.00417	0.00458	0.00478	0.00465	0.00438	0.0041	0.00379	0.00369	0.00401	0.0044
'TR44-SECO-1.0001'	0.00472	0.00471	0.00464	0.00455	0.00453	0.00454	0.0046	0.00468	0.00467	0.00463	0.0047	0.00472	0.00456	0.00444	0.00454	0.00467	0.00473	0.0048	0.00476	0.00464	0.00462	0.00466	0.00458	0.00451	0.00457	0.00464	0.00465	0.00464	0.00467	0.00473	0.00473	0.00468	0.0046	0.0045	0.00449	0.00459	0.00465	0.00464	0.00466	0.00468	0.0046	0.00444	0.00441	0.00451	0.00455	0.00451	0.00461	0.00471	0.00457
'TR44-SECO-1.0002'	0.00515	0.00518	0.00511	0.00498	0.00488	0.00482	0.00483	0.00498	0.00511	0.00511	0.00506	0.00508	0.00502	0.00484	0.00479	0.00493	0.00509	0.00523	0.00526	0.00521	0.00515	0.00506	0.00504	0.00505	0.00499	0.00489	0.00486	0.00492	0.00495	0.00495	0.00496	0.00496	0.00494	0.00489	0.00488	0.00494	0.00497	0.00495	0.00496	0.00492	0.0049	0.00496	0.00499	0.00502	0.00505	0.00494	0.0049	0.00502	0.00493
'TR44-SECO-2.0000'	0.00289	0.00294	0.00296	0.0029	0.00277	0.00277	0.0029	0.003	0.00298	0.00292	0.00287	0.00285	0.00292	0.00314	0.00329	0.00323	0.00309	0.003	0.00294	0.00287	0.00285	0.00291	0.00295	0.0029	0.00284	0.00282	0.0027	0.00262	0.00278	0.00296	0.003	0.003	0.00303	0.003	0.00289	0.00281	0.00281	0.00279	0.0027	0.0027	0.00284	0.0029	0.00285	0.00283	0.00289	0.00286	0.00271	0.00269	0.00285
'TR44-SECO-2.0001'	0.00305	0.00301	0.00283	0.00271	0.00267	0.00269	0.00278	0.00282	0.00282	0.00284	0.00286	0.00284	0.0029	0.00303	0.00306	0.003	0.00298	0.00302	0.00309	0.00308	0.00302	0.00297	0.003	0.00302	0.00288	0.00268	0.00258	0.00256	0.00259	0.00263	0.00263	0.0027	0.00286	0.00292	0.00285	0.00278	0.00269	0.0026	0.00261	0.00271	0.00278	0.00277	0.00272	0.00271	0.00272	0.00265	0.0026	0.00266	0.00271
'TR44-SECO-2.0002'	0.00311	0.003	0.00288	0.00286	0.00293	0.00301	0.00306	0.00307	0.00303	0.00294	0.00285	0.00283	0.00296	0.00313	0.00311	0.00297	0.00291	0.00296	0.00304	0.00304	0.00296	0.00295	0.00301	0.00297	0.0029	0.00292	0.00295	0.00292	0.0029	0.00288	0.00288	0.00295	0.00297	0.00294	0.00297	0.00308	0.00306	0.00286	0.00276	0.00285	0.00288	0.0028	0.0028	0.00292	0.00305	0.00299	0.00279	0.0027	0.00273
'TR44-SECO-3.0000'	0.00312	0.0031	0.00313	0.00312	0.00307	0.003	0.003	0.00312	0.00322	0.00323	0.00313	0.00304	0.0031	0.00317	0.0032	0.00322	0.00317	0.00303	0.00292	0.00295	0.00308	0.00319	0.00323	0.00325	0.00327	0.00328	0.00328	0.00329	0.0033	0.00327	0.00332	0.00344	0.0034	0.0033	0.00323	0.00307	0.00301	0.0031	0.00313	0.00311	0.00309	0.0031	0.00315	0.00315	0.00314	0.00308	0.00288	0.00279	0.00288
'TR44-SECO-3.0001'	0.00309	0.00301	0.00307	0.00311	0.00305	0.00294	0.00288	0.00295	0.00305	0.00304	0.00302	0.00305	0.00317	0.0033	0.00326	0.00314	0.00309	0.00311	0.00317	0.00324	0.00324	0.00324	0.00327	0.00324	0.00319	0.00322	0.00331	0.00331	0.00324	0.00323	0.00336	0.00348	0.00338	0.00327	0.00321	0.0031	0.00308	0.00315	0.00319	0.00316	0.00305	0.00305	0.0032	0.00332	0.00332	0.00325	0.00301	0.00273	0.00269
'TR44-SECO-3.0002'	0.00318	0.00314	0.00317	0.00307	0.00296	0.00299	0.00311	0.00323	0.00325	0.00322	0.00329	0.00332	0.00326	0.00323	0.00324	0.00326	0.00329	0.00327	0.00329	0.00339	0.00337	0.00329	0.0033	0.00335	0.00343	0.00348	0.00347	0.00348	0.00349	0.00346	0.00351	0.00358	0.00348	0.00339	0.00332	0.00327	0.00333	0.00335	0.00335	0.00333	0.00325	0.00321	0.00321	0.00318	0.00316	0.00317	0.00304	0.00289	0.00293
'TR47-SECO-1.0000'	0.00344	0.00326	0.00333	0.00338	0.00331	0.00329	0.00329	0.00325	0.00322	0.00326	0.00333	0.0034	0.00343	0.00339	0.00339	0.00352	0.00363	0.00364	0.00358	0.0035	0.00342	0.00336	0.00333	0.00325	0.00322	0.00336	0.00348	0.0035	0.00357	0.00363	0.00362	0.00361	0.00358	0.00351	0.00347	0.00347	0.00353	0.00351	0.00336	0.00332	0.00337	0.00338	0.00342	0.00354	0.00353	0.00338	0.00331	0.00329	0.00324
'TR47-SECO-1.0001'	0.00343	0.00335	0.00333	0.00329	0.00318	0.00319	0.00339	0.0035	0.00344	0.0034	0.00334	0.00326	0.00326	0.00332	0.00343	0.00347	0.00345	0.00348	0.00347	0.00341	0.00343	0.00351	0.00345	0.00325	0.00318	0.0033	0.00344	0.00349	0.00355	0.00354	0.00341	0.00337	0.00349	0.00349	0.00335	0.00332	0.00345	0.00348	0.00338	0.00336	0.00344	0.00344	0.00338	0.00336	0.00332	0.00319	0.00304	0.00303	0.00318
'TR47-SECO-1.0002'	0.00356	0.0035	0.00349	0.00346	0.00343	0.00345	0.00347	0.00345	0.00342	0.00341	0.00342	0.00343	0.00346	0.0034	0.00336	0.0034	0.00344	0.00348	0.0035	0.00341	0.00325	0.0032	0.00324	0.00328	0.00324	0.00319	0.00325	0.00336	0.00343	0.00345	0.00352	0.00365	0.00371	0.0036	0.00342	0.00335	0.00338	0.00331	0.00319	0.00327	0.00351	0.0036	0.00352	0.00345	0.00336	0.00326	0.00324	0.00313	0.00302
'TR47-SECO-2.0000'	0.00554	0.00577	0.00581	0.00571	0.00566	0.00559	0.0055	0.00555	0.00571	0.00577	0.00579	0.00581	0.00575	0.00567	0.00564	0.00558	0.00547	0.00551	0.00567	0.00575	0.00568	0.00556	0.00546	0.00536	0.00533	0.0055	0.00566	0.00563	0.00563	0.0057	0.0057	0.00564	0.00558	0.0056	0.00571	0.00581	0.0058	0.00564	0.00542	0.00532	0.00536	0.00541	0.00541	0.00539	0.00545	0.00549	0.00546	0.00548	0.00555
'TR47-SECO-2.0001'	0.0056	0.00566	0.00575	0.00578	0.00582	0.00583	0.00579	0.00579	0.00589	0.00598	0.00599	0.00594	0.00582	0.00572	0.00571	0.00569	0.00559	0.00557	0.00572	0.00586	0.00586	0.00571	0.0055	0.00538	0.00544	0.00556	0.00571	0.00585	0.0059	0.00577	0.00557	0.00549	0.00548	0.00554	0.00567	0.0058	0.00583	0.00571	0.00553	0.00543	0.00548	0.00559	0.0057	0.00578	0.00585	0.00584	0.00576	0.00575	0.00574
'TR47-SECO-2.0002'	0.00605	0.00627	0.00637	0.00616	0.00597	0.00589	0.00586	0.00594	0.00604	0.00603	0.00607	0.00618	0.00618	0.00611	0.00608	0.00611	0.0061	0.00607	0.0061	0.00611	0.00602	0.00585	0.00575	0.00571	0.00573	0.00588	0.00605	0.00608	0.00606	0.00598	0.00591	0.00591	0.0059	0.00592	0.00602	0.00606	0.00606	0.006	0.00581	0.0057	0.00576	0.00576	0.00574	0.00589	0.00609	0.00606	0.00587	0.00576	0.00577
'TR47-SECO-3.0000'	0.0039	0.00398	0.00399	0.00387	0.00379	0.00377	0.00385	0.00403	0.00412	0.00405	0.00387	0.00377	0.00381	0.00384	0.00383	0.00392	0.00401	0.00395	0.00385	0.00386	0.00384	0.00382	0.00395	0.00409	0.00412	0.00413	0.00424	0.0043	0.00415	0.00401	0.00398	0.00393	0.00383	0.00382	0.0039	0.00392	0.00382	0.0037	0.00365	0.00369	0.00372	0.00366	0.0036	0.00364	0.00375	0.00379	0.0038	0.00387	0.00385
'TR47-SECO-3.0001'	0.00393	0.00394	0.00396	0.00393	0.00386	0.00385	0.00397	0.00407	0.00404	0.00398	0.00394	0.00389	0.00389	0.00386	0.00378	0.00381	0.00386	0.00378	0.00372	0.00376	0.00379	0.00383	0.00387	0.00391	0.00397	0.00403	0.0041	0.00409	0.00401	0.00398	0.00395	0.00384	0.00377	0.00383	0.00386	0.00382	0.00376	0.00374	0.00368	0.00363	0.00371	0.00385	0.00393	0.00394	0.00391	0.00382	0.0038	0.00394	0.00396
'TR47-SECO-3.0002'	0.00378	0.00388	0.00398	0.00407	0.00409	0.00401	0.00395	0.00399	0.00407	0.00407	0.0039	0.00371	0.0037	0.0038	0.00378	0.00368	0.00362	0.00359	0.00366	0.00384	0.00392	0.00388	0.00385	0.00385	0.00386	0.00391	0.00404	0.00417	0.0041	0.00396	0.00388	0.00382	0.00379	0.00378	0.00382	0.00382	0.00376	0.00375	0.00369	0.00366	0.00367	0.00367	0.00366	0.00359	0.00347	0.00341	0.00348	0.00364	0.00377
'TR5-SECO-1.0000'	0.00519	0.00536	0.0054	0.00528	0.00528	0.0054	0.00534	0.00514	0.0051	0.00522	0.00534	0.00537	0.00528	0.00515	0.00508	0.0051	0.00516	0.00512	0.00502	0.005	0.00502	0.005	0.00507	0.00519	0.00509	0.00495	0.00499	0.00506	0.00503	0.00495	0.0049	0.00504	0.00528	0.00529	0.00515	0.00511	0.00511	0.00522	0.00547	0.00552	0.00524	0.00501	0.00495	0.00497	0.00507	0.00526	0.00544	0.00547	0.00544
'TR5-SECO-1.0001'	0.00513	0.00523	0.00522	0.00516	0.00519	0.00523	0.00513	0.00501	0.00506	0.00517	0.00519	0.00519	0.00512	0.005	0.00502	0.00515	0.0052	0.00519	0.00512	0.00505	0.00506	0.00504	0.00503	0.00508	0.00506	0.00509	0.00524	0.00528	0.00514	0.00499	0.00488	0.00488	0.00503	0.0052	0.0052	0.00503	0.00487	0.00495	0.00514	0.00518	0.00514	0.00514	0.00513	0.00517	0.00527	0.00532	0.00535	0.00534	0.00528
'TR5-SECO-1.0002'	0.00536	0.00543	0.00536	0.00524	0.00524	0.00531	0.0053	0.00521	0.00518	0.0052	0.00523	0.0053	0.00526	0.00515	0.00512	0.00517	0.00518	0.00517	0.00513	0.00508	0.00504	0.00499	0.00511	0.00529	0.00517	0.00496	0.00497	0.00509	0.00518	0.00515	0.00501	0.00492	0.00496	0.005	0.00498	0.00495	0.00494	0.00499	0.00515	0.00525	0.00519	0.00514	0.00511	0.00509	0.00512	0.00519	0.00522	0.00515	0.0052
'TR5-SECO-2.0000'	0.00569	0.0058	0.00588	0.00587	0.00586	0.00584	0.00569	0.00555	0.0056	0.00573	0.00582	0.00585	0.0058	0.00573	0.00574	0.0058	0.00579	0.00571	0.00563	0.00557	0.00555	0.00557	0.00569	0.00581	0.00575	0.00568	0.00574	0.00576	0.00567	0.00555	0.0055	0.00554	0.00563	0.00571	0.00572	0.00572	0.00572	0.00574	0.00578	0.00575	0.00567	0.00562	0.00559	0.00556	0.00555	0.00564	0.00578	0.00587	0.00594
'TR5-SECO-2.0001'	0.0056	0.00568	0.00569	0.00565	0.00574	0.0059	0.00593	0.0059	0.00595	0.00604	0.00602	0.00591	0.00577	0.00567	0.00571	0.0058	0.0058	0.00569	0.00565	0.00577	0.00587	0.00583	0.00586	0.00598	0.00591	0.00581	0.00583	0.00585	0.00581	0.00579	0.0058	0.00584	0.00586	0.00583	0.00574	0.00561	0.00557	0.00571	0.00593	0.00595	0.00582	0.00574	0.00568	0.00566	0.00572	0.00583	0.00595	0.00603	0.00604
'TR5-SECO-2.0002'	0.00613	0.0062	0.0062	0.00615	0.00618	0.00618	0.00605	0.00588	0.00588	0.00597	0.006	0.00599	0.00588	0.00578	0.00581	0.00591	0.006	0.00605	0.006	0.00597	0.00599	0.00596	0.00604	0.00621	0.00618	0.00606	0.006	0.00593	0.0059	0.00592	0.00592	0.00586	0.00577	0.00575	0.00584	0.00586	0.00576	0.00578	0.00595	0.00601	0.00593	0.00584	0.00582	0.00589	0.00595	0.00598	0.00601	0.00597	0.00596
'TR5-SECO-3.0000'	0.00417	0.00417	0.00415	0.00406	0.00408	0.00417	0.00419	0.00419	0.00419	0.00415	0.00415	0.00417	0.00414	0.00403	0.00389	0.00381	0.00384	0.00395	0.00397	0.00394	0.004	0.00406	0.00407	0.00411	0.00415	0.00412	0.00407	0.00405	0.00412	0.00411	0.00396	0.00385	0.00384	0.00389	0.00404	0.0041	0.00395	0.00385	0.00387	0.00385	0.00385	0.00397	0.00406	0.00408	0.00416	0.00425	0.00422	0.00406	0.00388
'TR5-SECO-3.0001'	0.00426	0.00421	0.00409	0.00398	0.00401	0.00413	0.00415	0.00407	0.00405	0.0041	0.00409	0.00399	0.00391	0.00395	0.00404	0.00408	0.00409	0.00408	0.004	0.00391	0.00388	0.00383	0.00372	0.00378	0.00398	0.00407	0.00407	0.00405	0.00396	0.00386	0.00382	0.00383	0.00385	0.00391	0.00402	0.00406	0.00405	0.00403	0.00394	0.00381	0.00378	0.00393	0.0041	0.00419	0.0042	0.00415	0.00416	0.00416	0.00396
'TR5-SECO-3.0002'	0.00404	0.00397	0.00382	0.00378	0.00402	0.00429	0.00432	0.00416	0.00403	0.00407	0.00418	0.00415	0.00402	0.00396	0.00395	0.0039	0.00385	0.00381	0.0038	0.00387	0.00392	0.00386	0.00375	0.00379	0.00393	0.00396	0.00396	0.00402	0.0041	0.0041	0.00401	0.0039	0.0039	0.00405	0.0042	0.00414	0.00394	0.00383	0.0038	0.00376	0.00378	0.00384	0.00385	0.00384	0.00388	0.00398	0.00414	0.0042	0.00405
'TR51-SECO-1.0000'	0.00639	0.00647	0.00669	0.00681	0.00676	0.00666	0.00656	0.00644	0.00639	0.0064	0.00643	0.00651	0.00658	0.00655	0.0065	0.00638	0.00623	0.00618	0.0063	0.00647	0.00658	0.00656	0.00643	0.00634	0.00636	0.00648	0.00657	0.00653	0.00644	0.0064	0.00649	0.0066	0.00653	0.00639	0.00626	0.00617	0.00627	0.00649	0.00653	0.00634	0.00621	0.00626	0.0063	0.00627	0.00628	0.00635	0.00641	0.00644	0.00644
'TR51-SECO-1.0001'	0.0064	0.00643	0.00649	0.00656	0.00657	0.0064	0.00616	0.00606	0.00612	0.00617	0.00616	0.00618	0.00617	0.00617	0.00621	0.00617	0.00609	0.00609	0.00618	0.00626	0.00629	0.0063	0.00632	0.00629	0.00623	0.00623	0.00627	0.00635	0.00644	0.00643	0.00633	0.00626	0.00622	0.0062	0.0062	0.00626	0.00637	0.00644	0.0064	0.00625	0.00609	0.00604	0.00606	0.00604	0.00601	0.0061	0.00626	0.00636	0.00634
'TR51-SECO-1.0002'	0.0063	0.00631	0.00645	0.00657	0.00655	0.00646	0.00642	0.0064	0.00637	0.0064	0.00644	0.00646	0.00644	0.0064	0.00635	0.00625	0.00614	0.00612	0.0062	0.00627	0.00628	0.0063	0.00629	0.00625	0.00624	0.00626	0.00626	0.00624	0.00629	0.00635	0.00635	0.00637	0.00639	0.00635	0.00627	0.00624	0.00634	0.00643	0.00638	0.00622	0.00609	0.00614	0.0063	0.00629	0.00616	0.00612	0.00619	0.00625	0.0062
'TR51-SECO-2.0000'	0.00285	0.00283	0.00279	0.00283	0.00286	0.00282	0.00286	0.00297	0.00296	0.00298	0.00302	0.003	0.00305	0.0031	0.00301	0.00293	0.0029	0.00279	0.00271	0.00277	0.00287	0.00294	0.00292	0.00283	0.00278	0.00286	0.0029	0.0028	0.00273	0.0028	0.00285	0.00287	0.00294	0.00291	0.00284	0.00281	0.00276	0.00271	0.00266	0.00264	0.00276	0.00286	0.00284	0.00283	0.00295	0.00307	0.00297	0.0028	0.00279
'TR51-SECO-2.0001'	0.00302	0.00303	0.00298	0.00295	0.00297	0.00304	0.00316	0.0032	0.00318	0.00321	0.00325	0.00318	0.00307	0.00303	0.00307	0.00312	0.00314	0.0031	0.00301	0.00292	0.00288	0.00289	0.00294	0.00297	0.00298	0.00309	0.00314	0.00295	0.00277	0.00281	0.00297	0.00312	0.00319	0.00317	0.00309	0.00295	0.00288	0.00286	0.00279	0.00282	0.00292	0.00292	0.0029	0.00288	0.00293	0.00311	0.00316	0.00302	0.00299
'TR51-SECO-2.0002'	0.00319	0.00312	0.00288	0.00277	0.00289	0.0031	0.00328	0.00333	0.0033	0.00329	0.00327	0.0032	0.00311	0.00305	0.00303	0.00307	0.0031	0.0031	0.00311	0.00309	0.00299	0.00294	0.00302	0.00309	0.00313	0.00322	0.00316	0.00296	0.00288	0.00295	0.00302	0.00308	0.00318	0.00318	0.00305	0.00288	0.00276	0.00271	0.00265	0.00267	0.0028	0.00284	0.00279	0.0028	0.00293	0.00311	0.00323	0.0032	0.0032
'TR51-SECO-3.0000'	0.00272	0.00279	0.00283	0.00289	0.00299	0.003	0.00291	0.0028	0.0027	0.00262	0.00262	0.0027	0.00271	0.0027	0.0027	0.00263	0.00259	0.00265	0.00268	0.00262	0.00255	0.00254	0.00263	0.00271	0.00262	0.00249	0.00247	0.00249	0.00249	0.0025	0.00248	0.00242	0.00245	0.00249	0.00257	0.00261	0.00253	0.00248	0.00248	0.00242	0.00233	0.00236	0.00252	0.00263	0.00257	0.00246	0.00235	0.0023	0.00237
'TR51-SECO-3.0001'	0.00267	0.00263	0.00253	0.00257	0.00266	0.00267	0.00266	0.00265	0.00261	0.0025	0.00243	0.00245	0.00247	0.00253	0.00259	0.00253	0.00253	0.00264	0.00268	0.00264	0.00254	0.00242	0.00239	0.00244	0.00241	0.00236	0.00234	0.00233	0.00237	0.00243	0.00239	0.00233	0.00238	0.00243	0.00251	0.00259	0.00254	0.00246	0.00241	0.00244	0.00254	0.00254	0.00253	0.00258	0.00259	0.00254	0.00247	0.0024	0.00246
'TR51-SECO-3.0002'	0.00266	0.00265	0.00252	0.00246	0.00248	0.00249	0.00253	0.00259	0.00252	0.00235	0.00228	0.00236	0.0025	0.0026	0.00252	0.00236	0.00236	0.00246	0.00248	0.00246	0.00238	0.00228	0.00227	0.00234	0.00241	0.00248	0.00252	0.00245	0.0024	0.00245	0.00244	0.00233	0.00227	0.00232	0.00245	0.00254	0.00249	0.00241	0.00238	0.00241	0.00245	0.00248	0.00246	0.00237	0.00234	0.00237	0.00235	0.0023	0.00235
'TR52-SECO-1.0000'	0.00515	0.00524	0.0053	0.00531	0.00526	0.00509	0.00496	0.005	0.00508	0.00507	0.00505	0.00506	0.00501	0.00494	0.00493	0.00504	0.00518	0.00519	0.00511	0.00505	0.00501	0.00498	0.00508	0.00515	0.00507	0.00505	0.00503	0.00486	0.00476	0.00485	0.00497	0.00505	0.0051	0.00517	0.00526	0.00528	0.00522	0.00516	0.00517	0.00517	0.00513	0.00512	0.00509	0.00501	0.00492	0.00489	0.00497	0.00508	0.00505
'TR52-SECO-1.0001'	0.00499	0.00512	0.0052	0.0052	0.00516	0.00505	0.00495	0.00498	0.0051	0.00511	0.00505	0.00503	0.005	0.00499	0.00506	0.00517	0.00525	0.00528	0.00527	0.00523	0.00519	0.00514	0.00514	0.00515	0.00513	0.00521	0.00524	0.00508	0.00496	0.00501	0.00509	0.00507	0.00496	0.0049	0.00498	0.00511	0.00517	0.00517	0.00518	0.0052	0.00519	0.00517	0.00512	0.00502	0.00493	0.0049	0.00488	0.00484	0.00487
'TR52-SECO-1.0002'	0.00515	0.0052	0.00521	0.00525	0.00527	0.00519	0.00511	0.00511	0.00516	0.00521	0.00521	0.00518	0.0051	0.00502	0.00506	0.00519	0.00529	0.00528	0.0052	0.00515	0.00507	0.00496	0.00498	0.00511	0.00519	0.00519	0.00516	0.00505	0.00492	0.00489	0.00498	0.00508	0.00509	0.00511	0.00526	0.0054	0.00534	0.00518	0.0051	0.00512	0.00513	0.00515	0.00511	0.00501	0.00502	0.00518	0.00527	0.00524	0.00514
'TR52-SECO-2.0000'	0.00495	0.00492	0.0049	0.00496	0.00502	0.00495	0.0049	0.00493	0.00496	0.00492	0.00484	0.00481	0.00473	0.00463	0.00466	0.00479	0.00495	0.00502	0.00495	0.00493	0.0049	0.00486	0.00488	0.00487	0.0048	0.00478	0.00481	0.00476	0.0047	0.00472	0.00476	0.00477	0.00481	0.00486	0.00488	0.00486	0.00484	0.00487	0.00486	0.00482	0.00482	0.00485	0.00482	0.00473	0.00472	0.00483	0.00489	0.0049	0.00488
'TR52-SECO-2.0001'	0.00495	0.00496	0.00498	0.00504	0.00505	0.00487	0.0047	0.00469	0.00477	0.00487	0.00493	0.00488	0.00475	0.00463	0.00465	0.00484	0.005	0.005	0.00487	0.00479	0.00473	0.00464	0.00466	0.00475	0.00479	0.00487	0.0049	0.00484	0.00476	0.00473	0.00472	0.0047	0.00464	0.00461	0.00471	0.00487	0.00493	0.00489	0.00484	0.00483	0.00482	0.00482	0.00482	0.00477	0.00475	0.00481	0.00487	0.00486	0.00475
'TR52-SECO-2.0002'	0.00498	0.00485	0.0048	0.0049	0.00498	0.00488	0.00469	0.00464	0.00471	0.00476	0.00476	0.00472	0.00466	0.00465	0.00468	0.00468	0.00465	0.00466	0.00468	0.0047	0.0047	0.00467	0.00465	0.00462	0.00459	0.00465	0.00471	0.00468	0.00464	0.00464	0.00461	0.00458	0.00458	0.00462	0.00467	0.00476	0.00487	0.00491	0.00489	0.0049	0.00495	0.00498	0.0049	0.00473	0.00461	0.00456	0.00455	0.00461	0.00459
'TR52-SECO-3.0000'	0.00621	0.00621	0.0062	0.00619	0.00614	0.00616	0.00624	0.00624	0.00615	0.00603	0.00594	0.00591	0.00597	0.00603	0.00602	0.00597	0.00593	0.0059	0.00589	0.00602	0.0062	0.00618	0.00603	0.00589	0.0058	0.00572	0.00571	0.00585	0.00603	0.00616	0.00622	0.0062	0.00614	0.00602	0.00588	0.0059	0.00596	0.00596	0.006	0.00608	0.00606	0.00596	0.00595	0.00607	0.00611	0.00598	0.00596	0.00603	0.00596
'TR52-SECO-3.0001'	0.00605	0.00601	0.00606	0.00619	0.00619	0.00606	0.00604	0.00616	0.00622	0.00624	0.00623	0.00614	0.00607	0.00611	0.00619	0.00617	0.0061	0.00608	0.00608	0.00611	0.00617	0.00619	0.0061	0.00593	0.00581	0.0058	0.00587	0.00597	0.00602	0.00604	0.00617	0.00631	0.00631	0.00618	0.00602	0.00594	0.00597	0.00597	0.00597	0.00603	0.00607	0.00603	0.00596	0.00594	0.00598	0.00599	0.00599	0.00603	0.00601
'TR52-SECO-3.0002'	0.00618	0.00613	0.00614	0.00624	0.00633	0.00635	0.00636	0.00634	0.00627	0.00622	0.00615	0.00605	0.00601	0.00607	0.00615	0.00623	0.00632	0.00636	0.00622	0.00606	0.00609	0.00617	0.00609	0.00592	0.00586	0.00592	0.00595	0.00595	0.00602	0.00616	0.00627	0.0063	0.00628	0.00611	0.0059	0.00585	0.00586	0.00581	0.00586	0.00601	0.00604	0.00593	0.00586	0.00587	0.0059	0.00592	0.0059	0.00589	0.00582
'TR59-SECO-1.0000'	0.00522	0.00511	0.00503	0.00511	0.00521	0.0052	0.00516	0.00517	0.00522	0.00529	0.00534	0.00533	0.0053	0.00528	0.00523	0.00517	0.00517	0.0052	0.0052	0.00515	0.00512	0.00516	0.00524	0.00525	0.00516	0.00504	0.00497	0.00498	0.00502	0.00506	0.00511	0.00509	0.00505	0.00506	0.00507	0.00512	0.00515	0.00506	0.00501	0.00505	0.00505	0.005	0.00496	0.00495	0.005	0.00512	0.00509	0.00488	0.00475
'TR59-SECO-1.0001'	0.00489	0.00491	0.00493	0.00489	0.00489	0.00492	0.00495	0.00505	0.00513	0.00511	0.005	0.00492	0.00494	0.00501	0.00501	0.00498	0.005	0.00503	0.00501	0.00495	0.00493	0.00492	0.00489	0.00489	0.00495	0.005	0.00498	0.00492	0.00488	0.00491	0.00499	0.00503	0.00498	0.00495	0.00491	0.00484	0.00482	0.00488	0.00499	0.005	0.00485	0.00476	0.00479	0.0048	0.00476	0.00475	0.0048	0.00487	0.00482
'TR59-SECO-1.0002'	0.00494	0.00496	0.00489	0.00482	0.00485	0.00493	0.005	0.00509	0.00514	0.00514	0.0051	0.00504	0.00501	0.00502	0.00498	0.00489	0.00487	0.00493	0.005	0.00506	0.00509	0.00511	0.00518	0.00523	0.00513	0.00503	0.00506	0.00506	0.00496	0.00489	0.00491	0.00486	0.00473	0.00474	0.00486	0.00498	0.00507	0.00505	0.00503	0.00506	0.00499	0.00488	0.00482	0.0048	0.00483	0.00492	0.00491	0.00481	0.00469
'TR59-SECO-2.0000'	0.00306	0.00309	0.00314	0.00316	0.00324	0.00329	0.00317	0.00312	0.00324	0.00338	0.00344	0.00339	0.00331	0.00333	0.00336	0.0033	0.0032	0.0031	0.00306	0.00312	0.00323	0.00333	0.00332	0.00319	0.00311	0.00318	0.00324	0.00315	0.00302	0.00296	0.00298	0.00311	0.0032	0.00312	0.00302	0.00304	0.0031	0.00312	0.00314	0.0031	0.003	0.00304	0.00316	0.00318	0.0031	0.0031	0.00318	0.00317	0.00303
'TR59-SECO-2.0001'	0.00337	0.00322	0.00308	0.00303	0.00311	0.00321	0.00314	0.00303	0.00308	0.0032	0.00327	0.00326	0.00321	0.00318	0.0032	0.00325	0.00328	0.0033	0.00333	0.00334	0.00328	0.00325	0.00323	0.00314	0.0031	0.00312	0.00312	0.00312	0.0031	0.00304	0.00303	0.00317	0.00332	0.00331	0.00325	0.00318	0.00301	0.00288	0.00293	0.00305	0.00306	0.00306	0.00313	0.00319	0.00317	0.00316	0.00319	0.00314	0.00299
'TR59-SECO-2.0002'	0.00324	0.00328	0.00328	0.00328	0.00329	0.00326	0.00322	0.00329	0.00341	0.0035	0.00357	0.00348	0.00328	0.00316	0.00315	0.00319	0.00324	0.00327	0.00329	0.00329	0.00332	0.0034	0.00333	0.00315	0.00313	0.00325	0.00332	0.0032	0.00303	0.00302	0.00312	0.0032	0.00321	0.00323	0.00331	0.00328	0.00316	0.00308	0.00306	0.00305	0.00305	0.0031	0.00317	0.00319	0.00317	0.00323	0.00329	0.00321	0.00312
'TR59-SECO-3.0000'	0.00387	0.00397	0.00392	0.00378	0.00361	0.00351	0.00358	0.00372	0.00375	0.00364	0.00359	0.00366	0.00368	0.00361	0.0036	0.00371	0.00379	0.00374	0.00364	0.00363	0.00372	0.00375	0.00367	0.00359	0.00352	0.00352	0.00362	0.00372	0.00372	0.00372	0.00378	0.00378	0.00368	0.00363	0.00365	0.00358	0.00347	0.00345	0.00345	0.00344	0.00357	0.00376	0.00375	0.00355	0.00336	0.0033	0.00338	0.00353	0.00361
'TR59-SECO-3.0001'	0.00365	0.00369	0.0037	0.00371	0.00372	0.00368	0.00376	0.00393	0.00391	0.00373	0.00365	0.00365	0.00364	0.00367	0.00372	0.00373	0.00375	0.00378	0.00375	0.00374	0.00378	0.00376	0.00378	0.0038	0.00371	0.00362	0.00366	0.00375	0.0038	0.00378	0.00373	0.00368	0.00359	0.00358	0.00369	0.00375	0.00368	0.00361	0.00359	0.0036	0.00355	0.00352	0.0035	0.00336	0.00321	0.00326	0.00339	0.00351	0.00359
'TR59-SECO-3.0002'	0.00394	0.00404	0.00395	0.00369	0.00354	0.00354	0.00366	0.00383	0.00388	0.00381	0.00376	0.00374	0.00364	0.00357	0.00362	0.00365	0.00363	0.00359	0.00356	0.00363	0.00373	0.00378	0.00379	0.00368	0.00354	0.00353	0.00363	0.0037	0.00372	0.00374	0.0037	0.00355	0.0034	0.00343	0.00357	0.00364	0.00366	0.00364	0.00357	0.00354	0.00352	0.00349	0.00343	0.00335	0.00335	0.00342	0.00346	0.00353	0.00361
'TR6-SECO-1.0000'	0.00834	0.0083	0.0082	0.0081	0.00802	0.00802	0.00812	0.00823	0.00824	0.00821	0.00825	0.00834	0.00842	0.00847	0.00848	0.00844	0.00837	0.00824	0.0081	0.00802	0.00798	0.00803	0.00824	0.00838	0.00835	0.00838	0.00839	0.00823	0.00812	0.00812	0.00809	0.00801	0.00792	0.00796	0.00817	0.00838	0.0085	0.00856	0.00852	0.00841	0.00829	0.00816	0.00807	0.00807	0.00803	0.00787	0.0078	0.00794	0.00799
'TR6-SECO-1.0001'	0.00791	0.00797	0.00803	0.00795	0.00783	0.00785	0.00799	0.00805	0.00803	0.00802	0.00809	0.00819	0.00822	0.00821	0.00821	0.00815	0.00805	0.00802	0.00801	0.00797	0.00799	0.008	0.00802	0.00812	0.00828	0.00843	0.00839	0.00814	0.00802	0.00804	0.00798	0.00783	0.00777	0.00792	0.0081	0.00817	0.00823	0.00839	0.00843	0.00824	0.00805	0.00796	0.00794	0.00792	0.00781	0.0077	0.00779	0.00796	0.00805
'TR6-SECO-1.0002'	0.00759	0.00758	0.00756	0.00745	0.00725	0.00718	0.00733	0.00754	0.00766	0.00774	0.00781	0.00785	0.00783	0.00778	0.00777	0.00771	0.00756	0.00742	0.00734	0.00731	0.0073	0.00732	0.00739	0.00752	0.00767	0.00778	0.00779	0.0077	0.00755	0.00738	0.00724	0.0071	0.00702	0.00717	0.00746	0.0077	0.00783	0.00782	0.00765	0.00749	0.00751	0.0075	0.00744	0.00749	0.00749	0.00729	0.00719	0.00722	0.00714
'TR6-SECO-2.0000'	0.0052	0.00527	0.00533	0.0053	0.00522	0.00531	0.00549	0.00551	0.00539	0.00526	0.0052	0.00526	0.00532	0.00531	0.00523	0.0052	0.00519	0.00507	0.00494	0.005	0.00515	0.00527	0.00534	0.00524	0.005	0.00484	0.00485	0.00498	0.00509	0.00508	0.00514	0.00527	0.00524	0.00522	0.00536	0.0055	0.00544	0.00522	0.00501	0.005	0.00511	0.00508	0.00498	0.00493	0.00485	0.00476	0.0048	0.00499	0.00508
'TR6-SECO-2.0001'	0.00525	0.0054	0.00536	0.00521	0.00514	0.00523	0.00535	0.00535	0.00533	0.0053	0.00516	0.00509	0.00514	0.00514	0.00514	0.00515	0.00508	0.00501	0.00501	0.00509	0.00521	0.00527	0.00521	0.00507	0.00494	0.0049	0.0049	0.00495	0.00503	0.00508	0.0051	0.00506	0.00506	0.00523	0.00538	0.00535	0.00519	0.005	0.00487	0.00492	0.00509	0.00514	0.00509	0.00503	0.00501	0.00504	0.00512	0.00516	0.00514
'TR6-SECO-2.0002'	0.00526	0.00538	0.00536	0.00522	0.00508	0.00515	0.00527	0.00526	0.00524	0.00522	0.0051	0.00507	0.00518	0.00524	0.00517	0.0051	0.00502	0.00494	0.00492	0.00498	0.00507	0.00519	0.0053	0.00528	0.00508	0.00497	0.00499	0.00496	0.00488	0.00483	0.00486	0.00492	0.00502	0.00518	0.00531	0.00533	0.00522	0.00505	0.00487	0.00486	0.00497	0.00497	0.00497	0.00505	0.00514	0.00524	0.0053	0.00524	0.00513
'TR6-SECO-3.0000'	0.00378	0.00383	0.00378	0.00369	0.00367	0.00369	0.00367	0.00371	0.00376	0.0037	0.00358	0.00356	0.00361	0.00362	0.00359	0.00357	0.0036	0.00364	0.00377	0.00388	0.00384	0.00375	0.00366	0.00365	0.0037	0.00374	0.00376	0.00377	0.00375	0.00377	0.00379	0.00374	0.00362	0.00353	0.00356	0.00366	0.0037	0.00366	0.00359	0.00358	0.00366	0.00373	0.00367	0.00352	0.0034	0.00348	0.00364	0.0036	0.00353
'TR6-SECO-3.0001'	0.0035	0.00362	0.00369	0.00368	0.0037	0.00373	0.0037	0.00361	0.00354	0.00344	0.00339	0.00351	0.0036	0.00359	0.00358	0.00362	0.00361	0.00355	0.00354	0.00358	0.00359	0.0036	0.0036	0.0036	0.0036	0.00356	0.00358	0.00365	0.00365	0.0036	0.00355	0.00353	0.00344	0.00335	0.00343	0.00358	0.00359	0.00353	0.00353	0.00358	0.00362	0.00367	0.00363	0.00346	0.00336	0.00344	0.00355	0.00353	0.00339
'TR6-SECO-3.0002'	0.0035	0.00354	0.0035	0.00346	0.00354	0.00365	0.00366	0.00361	0.00354	0.00343	0.00337	0.00346	0.00352	0.00346	0.0034	0.0034	0.00339	0.00338	0.00344	0.00346	0.00349	0.00359	0.00364	0.00359	0.00353	0.0035	0.00352	0.00348	0.00335	0.0033	0.00331	0.00338	0.00349	0.00351	0.00354	0.00357	0.00353	0.00345	0.00344	0.00346	0.00348	0.00352	0.00355	0.00345	0.00333	0.00334	0.00342	0.00343	0.00339
'TR60-SECO-1.0000'	0.00611	0.00607	0.006	0.00605	0.00616	0.00622	0.0062	0.00616	0.0062	0.0063	0.00627	0.00605	0.00592	0.00598	0.00605	0.00605	0.00604	0.00604	0.00605	0.00604	0.006	0.00604	0.00613	0.00613	0.00611	0.00616	0.00626	0.00628	0.00619	0.00608	0.00599	0.00598	0.00606	0.00616	0.00616	0.00604	0.00594	0.00602	0.00615	0.00616	0.00612	0.00611	0.00609	0.00607	0.00605	0.00598	0.00591	0.00579	0.00575
'TR60-SECO-1.0001'	0.00625	0.00623	0.00611	0.00611	0.00623	0.00633	0.00625	0.00606	0.00595	0.00596	0.00597	0.00592	0.00586	0.00589	0.00595	0.006	0.00602	0.00598	0.00596	0.00597	0.00592	0.00595	0.00604	0.00603	0.00597	0.00602	0.00612	0.0061	0.006	0.00598	0.00598	0.00593	0.0059	0.00591	0.00591	0.00581	0.00581	0.00598	0.00608	0.00603	0.00601	0.00605	0.00601	0.0059	0.00578	0.00571	0.00572	0.00566	0.00562
'TR60-SECO-1.0002'	0.00576	0.00578	0.00577	0.0058	0.00595	0.00606	0.00607	0.00607	0.00606	0.00604	0.006	0.00586	0.00577	0.00583	0.00595	0.00606	0.00602	0.00584	0.00576	0.00577	0.00571	0.0057	0.0058	0.00589	0.00591	0.00597	0.00606	0.00605	0.00595	0.00585	0.00579	0.00587	0.00604	0.00609	0.00598	0.00581	0.00581	0.00593	0.00594	0.00582	0.00579	0.00589	0.0059	0.00582	0.00573	0.00562	0.00553	0.00551	0.00556
'TR60-SECO-2.0000'	0.00444	0.00432	0.00416	0.00403	0.00416	0.00439	0.00447	0.00445	0.00434	0.00414	0.00405	0.00417	0.00434	0.00438	0.0043	0.00428	0.00438	0.0044	0.00427	0.00414	0.00414	0.00418	0.00419	0.00417	0.00425	0.0044	0.0045	0.00449	0.00445	0.00442	0.00433	0.00421	0.00411	0.00404	0.00412	0.00429	0.00436	0.00437	0.0044	0.00432	0.00417	0.00409	0.004	0.00391	0.00389	0.00387	0.00393	0.00409	0.00416
'TR60-SECO-2.0001'	0.00431	0.00431	0.0042	0.00399	0.00398	0.00413	0.00424	0.00427	0.00417	0.0041	0.00421	0.00438	0.00443	0.00437	0.00428	0.0042	0.00417	0.00422	0.00427	0.00425	0.0042	0.00419	0.00426	0.00435	0.00442	0.00455	0.00464	0.00456	0.00445	0.00441	0.0044	0.00433	0.00415	0.00397	0.00398	0.00413	0.00421	0.00421	0.00417	0.00405	0.00402	0.00415	0.00421	0.00413	0.00409	0.00417	0.00432	0.00442	0.00436
'TR60-SECO-2.0002'	0.00438	0.00438	0.00428	0.00419	0.00419	0.00417	0.00413	0.00419	0.00425	0.00426	0.00435	0.0045	0.00451	0.0044	0.00429	0.00426	0.00435	0.00445	0.00436	0.00421	0.00418	0.00419	0.00423	0.0043	0.00431	0.00436	0.00443	0.00437	0.00437	0.00445	0.00439	0.00422	0.00406	0.00398	0.00404	0.00424	0.0044	0.00442	0.00439	0.00432	0.00425	0.00425	0.00422	0.00415	0.00413	0.00423	0.00439	0.00443	0.00427
'TR60-SECO-3.0000'	0.0042	0.00415	0.00423	0.00437	0.00444	0.00438	0.00433	0.00436	0.00438	0.0044	0.00442	0.00443	0.0044	0.00428	0.00413	0.0041	0.00419	0.00424	0.00425	0.00429	0.00427	0.00421	0.00422	0.00429	0.00429	0.00423	0.00417	0.00419	0.00426	0.00426	0.0042	0.00419	0.0043	0.00439	0.00439	0.00436	0.0043	0.00425	0.0042	0.00416	0.00413	0.00406	0.00402	0.00408	0.00414	0.00417	0.00414	0.00408	0.004
'TR60-SECO-3.0001'	0.00409	0.00408	0.00418	0.00428	0.0042	0.00402	0.00403	0.00418	0.0042	0.0042	0.00431	0.00441	0.00441	0.00435	0.00424	0.00419	0.00421	0.00423	0.00424	0.00428	0.00433	0.0043	0.0043	0.00435	0.00424	0.00404	0.00398	0.00412	0.0043	0.00438	0.00431	0.0042	0.00413	0.00409	0.00415	0.00425	0.00419	0.00406	0.004	0.00407	0.00413	0.00403	0.00392	0.00397	0.00405	0.00402	0.00394	0.00396	0.00398
'TR60-SECO-3.0002'	0.00391	0.00384	0.00399	0.00424	0.0043	0.0042	0.00417	0.00422	0.00423	0.00423	0.00431	0.00436	0.00428	0.00415	0.00407	0.00417	0.0043	0.00428	0.00418	0.00413	0.00417	0.00418	0.00417	0.0042	0.00416	0.0041	0.00409	0.00407	0.00399	0.00388	0.00385	0.004	0.00418	0.00422	0.00423	0.00422	0.00414	0.00407	0.004	0.00401	0.00408	0.004	0.00391	0.00397	0.00404	0.00399	0.00394	0.00395	0.0039
'TR78-SECO-1.0000'	0.00351	0.00362	0.00366	0.00357	0.00341	0.00329	0.00328	0.00332	0.00331	0.00333	0.00342	0.00348	0.00348	0.00345	0.00342	0.00344	0.00348	0.00345	0.00343	0.00352	0.00353	0.00346	0.00343	0.00347	0.00344	0.00333	0.00328	0.00327	0.00326	0.00331	0.00334	0.00333	0.00334	0.00333	0.00332	0.00332	0.00329	0.00323	0.0032	0.00325	0.00327	0.00322	0.00321	0.00323	0.00317	0.00311	0.00305	0.00299	0.00304
'TR78-SECO-1.0001'	0.00365	0.00373	0.0037	0.00366	0.0036	0.00348	0.0034	0.00339	0.00341	0.00344	0.00346	0.00342	0.00336	0.00337	0.00351	0.0037	0.00372	0.00359	0.00344	0.0034	0.00339	0.00335	0.00331	0.00333	0.00335	0.00334	0.00337	0.00338	0.00334	0.00335	0.00338	0.00338	0.00343	0.00349	0.00341	0.00328	0.00324	0.00322	0.0032	0.00326	0.00333	0.0033	0.00335	0.00344	0.00334	0.00313	0.00301	0.00299	0.00309
'TR78-SECO-1.0002'	0.00369	0.00379	0.0038	0.00378	0.00375	0.0037	0.00365	0.0037	0.0038	0.00381	0.00372	0.00367	0.00365	0.00365	0.00371	0.00374	0.0036	0.00342	0.00337	0.00346	0.00355	0.00359	0.00358	0.00355	0.00358	0.00368	0.0037	0.00363	0.00364	0.00371	0.00367	0.00352	0.00351	0.00362	0.00364	0.0035	0.00334	0.00331	0.00337	0.00349	0.00359	0.00357	0.00356	0.00357	0.00347	0.00333	0.00325	0.00323	0.00336
'TR78-SECO-2.0000'	0.00509	0.00513	0.00519	0.00519	0.00516	0.00517	0.00519	0.00516	0.00504	0.00503	0.00517	0.00526	0.00524	0.0052	0.0052	0.00525	0.00535	0.00542	0.00532	0.00508	0.0049	0.00497	0.00509	0.00517	0.0052	0.00516	0.00513	0.00511	0.0051	0.00507	0.00498	0.00495	0.00504	0.00503	0.00491	0.00493	0.00505	0.00511	0.00516	0.0052	0.00517	0.00506	0.00495	0.00494	0.00493	0.00478	0.00466	0.00474	0.00483
'TR78-SECO-2.0001'	0.00508	0.00515	0.00524	0.00524	0.00514	0.00505	0.00507	0.0051	0.00506	0.00504	0.00511	0.00513	0.0051	0.00508	0.00511	0.00519	0.0053	0.00538	0.00533	0.00512	0.00491	0.00489	0.00499	0.00512	0.00522	0.00521	0.0052	0.00525	0.0052	0.00509	0.00501	0.00498	0.00499	0.005	0.00499	0.00504	0.00507	0.00507	0.00508	0.00509	0.00513	0.00514	0.00504	0.00492	0.00484	0.00476	0.00475	0.00483	0.00486
'TR78-SECO-2.0002'	0.00506	0.00518	0.00524	0.00519	0.00513	0.00512	0.00507	0.00498	0.00493	0.00501	0.00512	0.00513	0.00514	0.0051	0.00504	0.00508	0.00518	0.00524	0.00522	0.00506	0.00492	0.00494	0.00508	0.00526	0.00534	0.0052	0.00506	0.00508	0.00511	0.00511	0.00515	0.0052	0.0052	0.00512	0.005	0.005	0.00507	0.00512	0.00514	0.00515	0.00514	0.00511	0.00507	0.00508	0.00507	0.00495	0.00479	0.00479	0.0049
'TR78-SECO-3.0000'	0.00345	0.00337	0.00317	0.00317	0.00328	0.00332	0.00336	0.00343	0.00352	0.00365	0.00372	0.00365	0.00353	0.00335	0.00314	0.00305	0.00312	0.00328	0.00339	0.00334	0.00327	0.00329	0.00326	0.00314	0.00308	0.00314	0.00325	0.00338	0.0035	0.00351	0.00342	0.00336	0.00331	0.00325	0.00327	0.00331	0.00339	0.00347	0.00346	0.00338	0.00337	0.00335	0.0033	0.0033	0.00336	0.00344	0.00333	0.00301	0.00283
'TR78-SECO-3.0001'	0.00357	0.00348	0.00337	0.00333	0.00331	0.00335	0.00347	0.00358	0.0036	0.00359	0.00366	0.00374	0.00368	0.0035	0.00334	0.00329	0.00332	0.00341	0.00345	0.00338	0.00336	0.00343	0.00341	0.00328	0.00321	0.00322	0.00325	0.00336	0.00353	0.00355	0.00349	0.0035	0.00353	0.00349	0.00343	0.00344	0.00357	0.00368	0.00367	0.00362	0.00363	0.00358	0.00351	0.00356	0.00367	0.0037	0.00349	0.0031	0.00296
'TR78-SECO-3.0002'	0.00356	0.00352	0.00341	0.00339	0.00339	0.00338	0.00332	0.00322	0.00328	0.0035	0.00365	0.00366	0.00362	0.00343	0.00317	0.00313	0.00334	0.00355	0.00359	0.00351	0.00341	0.00336	0.00333	0.00326	0.00319	0.00321	0.00335	0.00354	0.00364	0.00358	0.00347	0.00343	0.00341	0.00347	0.00351	0.0034	0.00338	0.0035	0.00349	0.00344	0.00349	0.00349	0.00348	0.00356	0.00359	0.00353	0.0034	0.00318	0.00304
'TR79-SECO-1.0000'	0.00645	0.00654	0.00654	0.00643	0.00633	0.00641	0.00653	0.00658	0.00663	0.00665	0.0066	0.00646	0.00624	0.00614	0.00619	0.00623	0.00627	0.0064	0.00649	0.00644	0.00641	0.00643	0.00643	0.00639	0.00636	0.00636	0.0063	0.00615	0.00607	0.00618	0.00636	0.00648	0.0065	0.00644	0.00635	0.00626	0.00616	0.00609	0.00615	0.00626	0.00625	0.00619	0.00618	0.00622	0.00627	0.00631	0.00631	0.0062	0.00606
'TR79-SECO-1.0001'	0.00637	0.00642	0.00633	0.00622	0.00619	0.00624	0.00631	0.00632	0.00632	0.00628	0.00622	0.00625	0.00623	0.00615	0.00615	0.00614	0.0061	0.00614	0.00624	0.0063	0.00634	0.00639	0.00642	0.00639	0.00626	0.0062	0.00625	0.00624	0.00631	0.00646	0.00649	0.00642	0.00629	0.00624	0.00628	0.00627	0.00614	0.00613	0.00627	0.00633	0.00626	0.00625	0.00632	0.00635	0.0063	0.00623	0.00615	0.00603	0.00596
'TR79-SECO-1.0002'	0.00639	0.00645	0.00645	0.00633	0.00618	0.00617	0.00621	0.00625	0.00635	0.00637	0.00624	0.00613	0.00607	0.00605	0.00601	0.00595	0.00601	0.00618	0.00629	0.00626	0.00627	0.00642	0.00654	0.00643	0.00623	0.0061	0.00602	0.00602	0.00616	0.00627	0.00624	0.00619	0.0062	0.00622	0.00624	0.00622	0.00609	0.00599	0.00609	0.00618	0.00604	0.00594	0.00601	0.00609	0.00615	0.00625	0.00636	0.00633	0.00612
'TR79-SECO-2.0000'	0.0034	0.00334	0.00334	0.00338	0.00342	0.00346	0.00352	0.00362	0.00369	0.00368	0.00358	0.00344	0.00333	0.00331	0.00334	0.00342	0.0035	0.00356	0.00351	0.00341	0.0035	0.0037	0.00376	0.0036	0.00341	0.00345	0.00362	0.0037	0.00368	0.00361	0.00352	0.00348	0.00348	0.00354	0.00364	0.00365	0.00359	0.00356	0.00354	0.00349	0.00338	0.00333	0.00343	0.0036	0.00371	0.00363	0.00344	0.00337	0.00338
'TR79-SECO-2.0001'	0.00342	0.00341	0.00345	0.00352	0.00344	0.0034	0.00352	0.00364	0.00359	0.00344	0.00338	0.00338	0.00334	0.00333	0.00337	0.00335	0.0033	0.00335	0.00346	0.00356	0.00363	0.00363	0.00354	0.00334	0.00317	0.00325	0.00343	0.00354	0.00357	0.00353	0.00349	0.0035	0.00345	0.00344	0.00348	0.00347	0.00346	0.00345	0.00342	0.00339	0.00332	0.00331	0.00339	0.0035	0.00356	0.0035	0.00341	0.00336	0.00321
'TR79-SECO-2.0002'	0.00321	0.00331	0.00336	0.00331	0.00318	0.00311	0.00318	0.00332	0.00337	0.00331	0.00326	0.00322	0.00318	0.0032	0.00325	0.00326	0.00324	0.00322	0.00324	0.00328	0.00335	0.00339	0.00334	0.0032	0.00313	0.00326	0.00343	0.00347	0.00343	0.00337	0.00336	0.00339	0.0034	0.00345	0.00341	0.0033	0.00325	0.00315	0.00302	0.003	0.00308	0.00316	0.00322	0.00331	0.00342	0.00344	0.00335	0.00323	0.00314
'TR79-SECO-3.0000'	0.0038	0.00379	0.00385	0.00397	0.00402	0.00392	0.00382	0.0039	0.00398	0.0039	0.00379	0.00377	0.00379	0.00385	0.00391	0.00387	0.0038	0.00372	0.00364	0.00365	0.00371	0.00375	0.00382	0.00389	0.00386	0.0038	0.00372	0.00362	0.00363	0.0037	0.00375	0.00382	0.00391	0.00393	0.00391	0.00388	0.00382	0.00374	0.00361	0.00353	0.00357	0.00367	0.00376	0.00378	0.00377	0.00381	0.00383	0.00367	0.00353
'TR79-SECO-3.0001'	0.0038	0.00379	0.00385	0.00397	0.00402	0.00392	0.00382	0.0039	0.00398	0.0039	0.00379	0.00377	0.00379	0.00385	0.00391	0.00387	0.0038	0.00372	0.00364	0.00365	0.00371	0.00375	0.00382	0.00389	0.00386	0.0038	0.00372	0.00362	0.00363	0.0037	0.00375	0.00382	0.00391	0.00393	0.00391	0.00388	0.00382	0.00374	0.00361	0.00353	0.00357	0.00367	0.00376	0.00378	0.00377	0.00381	0.00383	0.00367	0.00353
'TR79-SECO-3.0002'	0.00383	0.00381	0.00383	0.00388	0.00396	0.00398	0.00395	0.00401	0.00407	0.00399	0.00394	0.00397	0.00398	0.00405	0.00413	0.0041	0.004	0.00385	0.00372	0.00369	0.00377	0.00391	0.00399	0.00399	0.00393	0.00388	0.00392	0.00398	0.00393	0.00381	0.00376	0.00396	0.00425	0.00422	0.00399	0.00381	0.00379	0.00387	0.00387	0.00375	0.00366	0.00365	0.0037	0.0037	0.00366	0.00369	0.00377	0.00379	0.00372
'TR8-SECO-1.0000'	0.0031	0.00316	0.00328	0.00334	0.0034	0.00344	0.00346	0.00342	0.00327	0.00314	0.00308	0.00311	0.00323	0.00327	0.00314	0.00307	0.00311	0.00313	0.00304	0.00291	0.00293	0.00307	0.00316	0.00311	0.00303	0.00305	0.00312	0.00321	0.00324	0.00318	0.00314	0.00315	0.00307	0.00298	0.003	0.00311	0.00326	0.0033	0.00313	0.00295	0.00299	0.00311	0.00321	0.00323	0.00322	0.00326	0.00328	0.00324	0.00321
'TR8-SECO-1.0001'	0.00325	0.00325	0.0033	0.00336	0.00331	0.00322	0.00324	0.00327	0.00324	0.00325	0.00323	0.00313	0.00314	0.0032	0.0032	0.00326	0.00327	0.0032	0.00317	0.0032	0.00327	0.00335	0.00335	0.00323	0.00308	0.00303	0.00309	0.00317	0.00319	0.00319	0.00324	0.00326	0.00315	0.00302	0.00306	0.00328	0.00351	0.00354	0.00339	0.00331	0.00338	0.00338	0.00331	0.00325	0.0032	0.00323	0.00328	0.00328	0.00328
'TR8-SECO-1.0002'	0.00317	0.00316	0.00328	0.00341	0.00348	0.00352	0.00351	0.00338	0.00327	0.00329	0.00335	0.00335	0.00333	0.00327	0.00326	0.00338	0.00348	0.0034	0.00323	0.00318	0.00322	0.00328	0.00336	0.00333	0.00321	0.00321	0.0033	0.00337	0.00337	0.00334	0.00335	0.00335	0.00324	0.00314	0.00313	0.00326	0.00345	0.00348	0.00332	0.00319	0.00316	0.00316	0.00317	0.00323	0.00331	0.00338	0.00336	0.00324	0.00317
'TR8-SECO-2.0000'	0.00434	0.00431	0.00437	0.00436	0.00428	0.00424	0.00433	0.00436	0.00426	0.00422	0.00423	0.00422	0.00422	0.00424	0.00426	0.00427	0.00423	0.00411	0.00405	0.00411	0.00424	0.00441	0.00454	0.00449	0.0043	0.00411	0.00406	0.00413	0.00426	0.00438	0.0044	0.00438	0.00441	0.00438	0.00432	0.00428	0.00423	0.00424	0.00437	0.00452	0.00454	0.00445	0.0044	0.00445	0.00449	0.00441	0.00427	0.0042	0.00412
'TR8-SECO-2.0001'	0.00433	0.00432	0.00435	0.00432	0.00429	0.00437	0.00448	0.00454	0.00453	0.00441	0.00424	0.00417	0.00413	0.00415	0.00432	0.00454	0.00459	0.00438	0.00424	0.0043	0.00434	0.00447	0.00472	0.00478	0.00462	0.00445	0.00433	0.00433	0.00444	0.00455	0.00459	0.00455	0.00441	0.00427	0.00428	0.0044	0.00441	0.00434	0.00433	0.00439	0.00442	0.00439	0.00442	0.0045	0.00452	0.00443	0.00435	0.00438	0.00442
'TR8-SECO-2.0002'	0.00442	0.00439	0.00443	0.00445	0.00442	0.00444	0.00455	0.00457	0.00444	0.00437	0.00445	0.00447	0.00433	0.00422	0.00427	0.0044	0.00447	0.0044	0.00431	0.00431	0.00433	0.0044	0.00452	0.00448	0.00435	0.00425	0.0042	0.00427	0.00445	0.0046	0.00461	0.00456	0.00447	0.00435	0.00438	0.00451	0.00451	0.00449	0.00457	0.00461	0.00453	0.00438	0.00433	0.00444	0.00456	0.00453	0.00442	0.00433	0.0043
'TR8-SECO-3.0000'	0.00482	0.0048	0.00483	0.0049	0.005	0.00503	0.00498	0.0049	0.00485	0.00481	0.00477	0.00479	0.00485	0.00496	0.00512	0.00517	0.00499	0.00474	0.00474	0.00492	0.00495	0.00488	0.00482	0.00471	0.00464	0.00469	0.00477	0.00485	0.00489	0.00486	0.00479	0.00472	0.00464	0.00465	0.00469	0.0047	0.00472	0.00469	0.00461	0.0046	0.00475	0.00493	0.00494	0.00478	0.00461	0.00464	0.00482	0.00479	0.00465
'TR8-SECO-3.0001'	0.00478	0.00491	0.00495	0.00493	0.00489	0.0048	0.00481	0.00498	0.0051	0.00507	0.00497	0.00487	0.0049	0.00499	0.00503	0.00502	0.00494	0.00482	0.00483	0.00497	0.00508	0.0051	0.00496	0.00478	0.00482	0.00499	0.00508	0.00507	0.00504	0.00497	0.00491	0.00494	0.00496	0.00488	0.00482	0.00486	0.00485	0.00476	0.00469	0.00466	0.00469	0.0048	0.00489	0.00487	0.00488	0.00497	0.00501	0.00492	0.00479
'TR8-SECO-3.0002'	0.0047	0.00474	0.00472	0.0047	0.00477	0.00481	0.00481	0.00487	0.00494	0.00496	0.00492	0.00482	0.00474	0.00485	0.00506	0.00513	0.005	0.00477	0.0047	0.00484	0.00496	0.00495	0.00487	0.00482	0.00483	0.00481	0.00478	0.00486	0.00497	0.00489	0.00473	0.00474	0.00482	0.00485	0.00482	0.00478	0.00479	0.00474	0.00463	0.00468	0.00481	0.00485	0.0048	0.00472	0.0047	0.00481	0.00494	0.00488	0.00475
'TR80-SECO-1.0000'	0.00469	0.00469	0.00465	0.00465	0.00471	0.00471	0.00457	0.0044	0.00434	0.00437	0.00438	0.00441	0.00446	0.00444	0.00449	0.0046	0.00463	0.00466	0.00468	0.00461	0.00454	0.00445	0.00438	0.0044	0.00447	0.00452	0.00451	0.00442	0.00438	0.00444	0.00442	0.00429	0.00426	0.00438	0.00447	0.00444	0.00434	0.0043	0.00434	0.0044	0.00446	0.00456	0.00456	0.00448	0.00443	0.00436	0.00422	0.00421	0.00435
'TR80-SECO-1.0001'	0.00469	0.00469	0.00465	0.00465	0.00471	0.00471	0.00457	0.0044	0.00434	0.00437	0.00438	0.00441	0.00446	0.00444	0.00449	0.0046	0.00463	0.00466	0.00468	0.00461	0.00454	0.00445	0.00438	0.0044	0.00447	0.00452	0.00451	0.00442	0.00438	0.00444	0.00442	0.00429	0.00426	0.00438	0.00447	0.00444	0.00434	0.0043	0.00434	0.0044	0.00446	0.00456	0.00456	0.00448	0.00443	0.00436	0.00422	0.00421	0.00435
'TR80-SECO-1.0002'	0.0043	0.0043	0.00436	0.00445	0.00447	0.00445	0.00438	0.00428	0.00424	0.00428	0.00426	0.00419	0.00414	0.00411	0.00416	0.00425	0.00432	0.00434	0.00436	0.00448	0.00465	0.00462	0.0044	0.00431	0.00436	0.00435	0.00427	0.0042	0.00426	0.00435	0.00436	0.0043	0.00421	0.00419	0.00427	0.00429	0.00422	0.00414	0.00413	0.00421	0.00427	0.0043	0.00432	0.00432	0.0043	0.0042	0.004	0.00394	0.00404
'TR80-SECO-2.0000'	0.00411	0.00418	0.00425	0.00423	0.00422	0.00422	0.00417	0.00414	0.00418	0.00419	0.00415	0.00412	0.00405	0.00398	0.00407	0.00424	0.00432	0.00432	0.00428	0.00422	0.00422	0.00436	0.0045	0.00442	0.00421	0.00411	0.00406	0.00406	0.00418	0.00426	0.00418	0.0041	0.00415	0.00421	0.00422	0.00427	0.00434	0.00427	0.00409	0.00401	0.00403	0.00402	0.00406	0.00423	0.00438	0.0044	0.00438	0.00438	0.00434
'TR80-SECO-2.0001'	0.00414	0.00428	0.00438	0.00433	0.0043	0.00431	0.00424	0.00416	0.00418	0.00423	0.00426	0.00431	0.00429	0.00415	0.0041	0.00419	0.00427	0.00424	0.0041	0.00399	0.00407	0.00427	0.00441	0.00436	0.00422	0.00417	0.00417	0.00417	0.00418	0.00415	0.00415	0.00416	0.00407	0.00403	0.00415	0.00425	0.00429	0.00429	0.00416	0.00405	0.00409	0.0041	0.00405	0.00407	0.00421	0.00435	0.00438	0.00427	0.00412
'TR80-SECO-2.0002'	0.00398	0.0041	0.0042	0.00412	0.004	0.00396	0.00397	0.004	0.00408	0.00413	0.00412	0.00403	0.0039	0.00383	0.00386	0.00392	0.00397	0.00401	0.00399	0.00397	0.00402	0.00408	0.0041	0.00406	0.00396	0.00386	0.00385	0.00396	0.00404	0.00393	0.0038	0.00378	0.00384	0.00387	0.0039	0.00401	0.00415	0.00418	0.00402	0.00386	0.00386	0.00393	0.00398	0.00402	0.00403	0.00404	0.00407	0.00401	0.00389
'TR80-SECO-3.0000'	0.00394	0.00397	0.00388	0.00371	0.00358	0.0035	0.00343	0.00341	0.00348	0.00362	0.00369	0.00365	0.00362	0.00361	0.00354	0.00349	0.00352	0.00362	0.00373	0.00376	0.00375	0.00373	0.00367	0.00362	0.0036	0.00356	0.00352	0.00351	0.00357	0.00373	0.00384	0.00374	0.00355	0.0035	0.00352	0.0036	0.00372	0.00376	0.00362	0.00344	0.00346	0.00359	0.00362	0.00352	0.00341	0.00342	0.0036	0.00372	0.00367
'TR80-SECO-3.0001'	0.00339	0.00353	0.00356	0.0034	0.00317	0.0031	0.00316	0.00317	0.00317	0.0032	0.00324	0.00329	0.00329	0.00318	0.00312	0.00318	0.00322	0.00323	0.00331	0.00338	0.00336	0.00329	0.00326	0.00329	0.0034	0.00349	0.00345	0.00328	0.00322	0.00331	0.00338	0.0033	0.00318	0.00315	0.00324	0.00337	0.00338	0.00323	0.00299	0.00292	0.00304	0.00315	0.00321	0.00317	0.00305	0.00304	0.00315	0.00321	0.00326
'TR80-SECO-3.0002'	0.00316	0.00321	0.00318	0.00303	0.00293	0.00298	0.00302	0.00298	0.00301	0.0031	0.00313	0.00313	0.00314	0.0031	0.00307	0.00309	0.0031	0.00312	0.00313	0.00312	0.00311	0.0031	0.00309	0.00308	0.0031	0.00311	0.0031	0.00303	0.00293	0.00297	0.0031	0.00307	0.0029	0.00281	0.00291	0.00309	0.00307	0.00284	0.00265	0.00271	0.00292	0.00307	0.00308	0.00296	0.00277	0.00266	0.00273	0.00292	0.00311
'TR88-SECO-1.0000'	0.00443	0.00435	0.00421	0.00415	0.0042	0.00423	0.00421	0.00427	0.00434	0.00431	0.00422	0.00417	0.00419	0.0042	0.00422	0.0043	0.00436	0.00427	0.00408	0.00402	0.00416	0.00434	0.00435	0.0042	0.00413	0.00424	0.00433	0.00426	0.00422	0.00437	0.00448	0.00438	0.0043	0.00432	0.00431	0.00426	0.00424	0.00421	0.00415	0.00415	0.00424	0.00425	0.00422	0.00421	0.00418	0.00425	0.00434	0.00433	0.00428
'TR88-SECO-1.0001'	0.00436	0.00432	0.00433	0.00434	0.00439	0.00444	0.00437	0.00423	0.00416	0.00414	0.00412	0.00409	0.00415	0.00424	0.00424	0.00427	0.00438	0.00438	0.00426	0.00428	0.00443	0.00453	0.0045	0.00442	0.00439	0.00441	0.00436	0.0042	0.00411	0.0043	0.00449	0.00447	0.00446	0.00455	0.00455	0.00436	0.00419	0.00424	0.00433	0.00431	0.00427	0.00423	0.00421	0.00424	0.00429	0.00439	0.0045	0.0045	0.00438
'TR88-SECO-1.0002'	0.00431	0.00428	0.00433	0.00438	0.00436	0.00431	0.0043	0.0043	0.0043	0.00433	0.00436	0.00432	0.00423	0.00411	0.00405	0.00407	0.00413	0.00422	0.00424	0.00421	0.00427	0.0044	0.00447	0.00435	0.00422	0.00418	0.00413	0.00408	0.00409	0.0042	0.0043	0.0043	0.00429	0.00442	0.00453	0.00443	0.00429	0.00425	0.00425	0.0043	0.00435	0.00432	0.00434	0.00433	0.00423	0.00419	0.00421	0.00415	0.00407
'TR88-SECO-2.0000'	0.00318	0.00302	0.00295	0.00303	0.00317	0.00323	0.00315	0.00305	0.00297	0.00295	0.003	0.00305	0.00312	0.00325	0.00323	0.00315	0.00318	0.00316	0.00315	0.00314	0.00304	0.00298	0.00299	0.00299	0.00305	0.00318	0.00322	0.00311	0.00309	0.00321	0.00327	0.0032	0.0031	0.00303	0.00296	0.00294	0.00298	0.00301	0.00297	0.0029	0.00293	0.00299	0.00299	0.00306	0.0032	0.00324	0.00321	0.00318	0.00308
'TR88-SECO-2.0001'	0.00326	0.00313	0.00306	0.00308	0.00313	0.00313	0.00307	0.00303	0.00301	0.00296	0.003	0.00306	0.00306	0.00303	0.00302	0.00312	0.00328	0.00327	0.00318	0.00312	0.00309	0.00312	0.00321	0.00325	0.00326	0.00332	0.00331	0.00314	0.00303	0.00311	0.00321	0.00322	0.00323	0.00322	0.00318	0.00322	0.00321	0.00305	0.0029	0.00289	0.00303	0.00319	0.00316	0.00304	0.0031	0.00324	0.00328	0.00316	0.00294
'TR88-SECO-2.0002'	0.00345	0.00329	0.00318	0.0031	0.00308	0.00322	0.00332	0.00329	0.00319	0.00307	0.00307	0.00316	0.00324	0.00331	0.00334	0.00339	0.00349	0.0034	0.00322	0.00317	0.00321	0.00322	0.0032	0.00322	0.0033	0.00339	0.00345	0.00338	0.00322	0.00318	0.00322	0.00322	0.00319	0.00311	0.00305	0.00306	0.00314	0.0032	0.00321	0.00318	0.00323	0.00329	0.00325	0.00321	0.00327	0.00334	0.00328	0.00322	0.00321
'TR88-SECO-3.0000'	0.00337	0.00332	0.00331	0.0033	0.00329	0.00338	0.00348	0.0034	0.00331	0.00332	0.00328	0.0032	0.00316	0.00315	0.00325	0.00341	0.00345	0.00338	0.00337	0.00346	0.00351	0.00343	0.00331	0.00327	0.00334	0.00343	0.0034	0.00332	0.00334	0.00336	0.00334	0.00335	0.00337	0.00336	0.00335	0.0033	0.00324	0.00328	0.00335	0.00338	0.00337	0.00337	0.00331	0.00324	0.00327	0.00339	0.00343	0.00331	0.00321
'TR88-SECO-3.0001'	0.00361	0.00363	0.00363	0.00356	0.00352	0.00357	0.00358	0.00354	0.00348	0.00343	0.00347	0.00352	0.00346	0.00337	0.00339	0.00353	0.00367	0.00363	0.00348	0.00341	0.00345	0.00351	0.00348	0.00345	0.0035	0.00351	0.00344	0.00339	0.00347	0.00357	0.00352	0.00337	0.00326	0.00327	0.00335	0.00345	0.00348	0.00347	0.00351	0.00354	0.00355	0.00362	0.00364	0.00357	0.00349	0.00346	0.0035	0.00358	0.00358
'TR88-SECO-3.0002'	0.0036	0.00353	0.00342	0.00329	0.00324	0.00338	0.00357	0.00365	0.00362	0.00353	0.00352	0.00361	0.00362	0.00354	0.0035	0.00357	0.00367	0.00366	0.00358	0.00359	0.00362	0.00353	0.00343	0.00344	0.00349	0.00353	0.00352	0.00347	0.0035	0.00361	0.00368	0.00363	0.00355	0.00356	0.00359	0.00356	0.00353	0.00349	0.00355	0.00368	0.00371	0.00367	0.00358	0.00349	0.00344	0.00342	0.00339	0.00339	0.00345
'TR9-SECO-1.0000'	0.00594	0.00583	0.00581	0.00593	0.00607	0.00607	0.00595	0.00592	0.00598	0.00599	0.00596	0.00592	0.00588	0.00587	0.00586	0.00585	0.00593	0.00605	0.00611	0.00618	0.00619	0.00604	0.00594	0.00596	0.00596	0.00591	0.00584	0.0058	0.00584	0.00591	0.00596	0.00595	0.0059	0.00587	0.00589	0.00591	0.00589	0.00586	0.00586	0.0059	0.00595	0.00599	0.00602	0.00605	0.00603	0.00597	0.0059	0.00576	0.00563
'TR9-SECO-1.0001'	0.00609	0.00601	0.006	0.00611	0.0062	0.00612	0.00596	0.00594	0.00603	0.00607	0.00603	0.006	0.00597	0.00591	0.00588	0.00593	0.00607	0.00617	0.00618	0.0062	0.0062	0.0061	0.00603	0.00601	0.00596	0.00596	0.00599	0.00601	0.00599	0.00597	0.00597	0.00598	0.00604	0.00613	0.00616	0.00611	0.00605	0.006	0.00596	0.00598	0.00602	0.00601	0.006	0.00607	0.00606	0.00589	0.00575	0.00567	0.00567
'TR9-SECO-1.0002'	0.00613	0.00602	0.00598	0.00606	0.00611	0.00605	0.00597	0.00597	0.00603	0.00607	0.00611	0.00611	0.00601	0.00591	0.0059	0.00592	0.00599	0.00606	0.00605	0.00609	0.00617	0.00616	0.00619	0.00627	0.00621	0.00608	0.00596	0.00589	0.00592	0.00594	0.00595	0.00601	0.00613	0.00617	0.00608	0.00588	0.00575	0.00575	0.00578	0.00581	0.0059	0.00601	0.00605	0.00607	0.00605	0.00595	0.00585	0.00581	0.00573
'TR9-SECO-2.0000'	0.003	0.00296	0.00297	0.00296	0.00293	0.00298	0.00307	0.00302	0.00292	0.00294	0.00299	0.00302	0.003	0.00286	0.00275	0.00281	0.00294	0.00301	0.00302	0.00293	0.00287	0.00297	0.00304	0.003	0.00307	0.00325	0.00322	0.003	0.0029	0.00298	0.00306	0.00313	0.00316	0.00306	0.0029	0.00279	0.00279	0.00292	0.00302	0.00292	0.00273	0.00262	0.00259	0.00263	0.00268	0.00263	0.00262	0.0028	0.00295
'TR9-SECO-2.0001'	0.00294	0.00288	0.0029	0.00299	0.00306	0.00303	0.003	0.00302	0.00302	0.00298	0.00296	0.00297	0.00299	0.00299	0.00292	0.00284	0.0028	0.00283	0.00291	0.00287	0.00284	0.00303	0.00315	0.00303	0.00295	0.00299	0.00296	0.00286	0.00283	0.00298	0.00319	0.00323	0.00309	0.00293	0.00289	0.0029	0.00287	0.0029	0.00297	0.00291	0.00285	0.00289	0.00293	0.00289	0.00277	0.00261	0.00258	0.00272	0.00281
'TR9-SECO-2.0002'	0.00294	0.00294	0.00296	0.00291	0.00287	0.00292	0.00296	0.00294	0.00292	0.0029	0.00286	0.00287	0.00291	0.00289	0.00277	0.00273	0.00285	0.003	0.00304	0.00294	0.00291	0.00307	0.00321	0.00316	0.00309	0.00308	0.00299	0.0028	0.00268	0.0027	0.00279	0.00282	0.00284	0.0029	0.00293	0.00291	0.00289	0.00293	0.00295	0.00283	0.00268	0.00262	0.00262	0.00269	0.00274	0.00276	0.00284	0.00294	0.00297
'TR9-SECO-3.0000'	0.00321	0.00333	0.00337	0.00322	0.00314	0.00321	0.00333	0.00337	0.00329	0.00324	0.00334	0.00343	0.00339	0.0033	0.00322	0.0032	0.00324	0.00328	0.0033	0.00327	0.00329	0.00336	0.00335	0.00325	0.00325	0.00334	0.00341	0.00339	0.00336	0.00336	0.00342	0.00346	0.00345	0.00349	0.00358	0.00359	0.00355	0.00347	0.0033	0.00314	0.00317	0.0033	0.00337	0.00343	0.00352	0.00356	0.00339	0.00313	0.00305
'TR9-SECO-3.0001'	0.00334	0.00336	0.00338	0.0033	0.00327	0.00331	0.00336	0.0034	0.00337	0.00332	0.00338	0.00345	0.00342	0.00335	0.00331	0.00339	0.00349	0.00348	0.00346	0.0034	0.00337	0.00346	0.00345	0.00333	0.00324	0.00327	0.00339	0.00353	0.00355	0.00348	0.00343	0.00338	0.00329	0.00328	0.00341	0.00356	0.00363	0.00363	0.00359	0.00348	0.00342	0.00339	0.00333	0.00329	0.00326	0.00322	0.0032	0.0032	0.00325
'TR9-SECO-3.0002'	0.00344	0.00353	0.0035	0.00331	0.00321	0.00325	0.00329	0.00332	0.00334	0.00344	0.00362	0.00364	0.00356	0.00358	0.00366	0.00363	0.00347	0.00333	0.00331	0.00335	0.00335	0.00336	0.00336	0.00334	0.00337	0.00346	0.00352	0.00357	0.00362	0.00363	0.00362	0.00362	0.0036	0.0036	0.00359	0.00358	0.00362	0.0036	0.00351	0.00345	0.0035	0.00356	0.00356	0.0035	0.00343	0.00334	0.00324	0.00318	0.0032
[truncated: 1,705 more columns]

## Sheet: OVX
Wavenumber (cm-1)	3996.81	3994.75	3992.7	3990.65	3988.6	3986.54	3984.49	3982.44	3980.39	3978.33	3976.28	3974.23	3972.17	3970.12	3968.07	3966.02	3963.96	3961.91	3959.86	3957.8	3955.75	3953.7	3951.65	3949.59	3947.54	3945.49	3943.43	3941.38	3939.33	3937.28	3935.22	3933.17	3931.12	3929.07	3927.01	3924.96	3922.91	3920.85	3918.8	3916.75	3914.7	3912.64	3910.59	3908.54	3906.48	3904.43	3902.38	3900.33	3898.27
'TR10-SECO-1.0000'	0.00593	0.00589	0.00598	0.00606	0.00605	0.00591	0.00578	0.00584	0.00595	0.0059	0.00582	0.00591	0.00609	0.00614	0.006	0.00593	0.00597	0.00588	0.00577	0.0058	0.00591	0.00594	0.00592	0.0059	0.00587	0.00578	0.00571	0.0058	0.00596	0.00599	0.00589	0.00576	0.00567	0.00566	0.00569	0.00564	0.00566	0.00579	0.00594	0.00606	0.00601	0.00587	0.00586	0.00591	0.00587	0.00586	0.00591	0.00584	0.00575
'TR10-SECO-1.0001'	0.0061	0.00621	0.00627	0.00623	0.00613	0.006	0.00592	0.006	0.00608	0.00606	0.00608	0.00617	0.0062	0.00615	0.0061	0.00613	0.00618	0.00615	0.0061	0.0061	0.00603	0.00602	0.00608	0.00605	0.00602	0.006	0.00596	0.00597	0.00603	0.00607	0.00601	0.00589	0.00582	0.00581	0.00576	0.00566	0.00562	0.00572	0.00588	0.00598	0.00595	0.00586	0.00582	0.00583	0.00591	0.00606	0.00613	0.00613	0.00616
'TR10-SECO-1.0002'	0.00609	0.00599	0.00602	0.00613	0.00616	0.00612	0.00609	0.00611	0.00613	0.00605	0.00596	0.00601	0.00606	0.00605	0.00605	0.00611	0.00614	0.00608	0.00603	0.00606	0.00606	0.00604	0.00605	0.00607	0.00611	0.00615	0.00616	0.00616	0.00619	0.00619	0.00608	0.00591	0.00585	0.00594	0.006	0.00589	0.0058	0.00591	0.00613	0.00625	0.00615	0.00595	0.00583	0.00586	0.00596	0.00604	0.00601	0.00594	0.00597
'TR10-SECO-2.0000'	0.00448	0.00439	0.00436	0.00436	0.00422	0.00402	0.00397	0.00408	0.00425	0.00444	0.00456	0.00449	0.00428	0.00417	0.00424	0.00431	0.00427	0.00416	0.00406	0.00405	0.00409	0.00413	0.00415	0.00421	0.00431	0.00435	0.00427	0.00423	0.00426	0.00427	0.00434	0.00445	0.00446	0.00437	0.0043	0.00426	0.00426	0.00424	0.00413	0.00407	0.00422	0.00441	0.00441	0.0043	0.00426	0.00425	0.00425	0.00421	0.00406
'TR10-SECO-2.0001'	0.00438	0.00434	0.00431	0.00429	0.00417	0.00412	0.00422	0.00425	0.00423	0.00433	0.00448	0.00454	0.00444	0.00427	0.00422	0.00427	0.00432	0.0043	0.00417	0.00411	0.00416	0.00422	0.00427	0.00428	0.00432	0.00443	0.00446	0.00442	0.0044	0.00438	0.00444	0.00453	0.00443	0.00424	0.00415	0.00416	0.00419	0.00415	0.00411	0.00415	0.00425	0.00433	0.0043	0.00413	0.00406	0.00412	0.00412	0.00402	0.00394
'TR10-SECO-2.0002'	0.00443	0.00431	0.00428	0.00425	0.00412	0.00406	0.00419	0.00436	0.00446	0.00447	0.00443	0.0044	0.00431	0.00422	0.00427	0.00439	0.00444	0.00448	0.00443	0.00426	0.00415	0.00418	0.00425	0.0043	0.00434	0.00445	0.00457	0.0046	0.00454	0.00446	0.00444	0.00443	0.00438	0.00431	0.00428	0.00432	0.00436	0.00431	0.00417	0.00408	0.00411	0.00423	0.00427	0.00421	0.00423	0.00432	0.00431	0.00414	0.00398
'TR10-SECO-3.0000'	0.00358	0.00363	0.00368	0.00375	0.00378	0.00384	0.00394	0.00391	0.00379	0.0038	0.00392	0.00402	0.00405	0.00401	0.00396	0.00394	0.00394	0.0039	0.00384	0.0038	0.0038	0.00377	0.0037	0.00368	0.00375	0.0038	0.00378	0.00374	0.00365	0.00362	0.00374	0.00381	0.0038	0.00386	0.00393	0.00389	0.00382	0.00379	0.00377	0.00375	0.00386	0.00394	0.00378	0.00362	0.00366	0.0038	0.00389	0.00382	0.00383
'TR10-SECO-3.0001'	0.00394	0.00394	0.00386	0.00382	0.00386	0.00395	0.00407	0.00409	0.00396	0.00381	0.00383	0.00393	0.00399	0.00407	0.00415	0.00415	0.00408	0.00402	0.00397	0.00389	0.00386	0.00397	0.00404	0.00391	0.00378	0.00384	0.00388	0.00379	0.00374	0.00378	0.00383	0.00383	0.00383	0.00387	0.00393	0.00396	0.00395	0.00392	0.00386	0.0038	0.00387	0.00394	0.00385	0.00376	0.00373	0.00373	0.00389	0.00406	0.00408
'TR10-SECO-3.0002'	0.00376	0.00382	0.00399	0.00417	0.00423	0.00417	0.00405	0.00392	0.00382	0.00386	0.00401	0.00414	0.00418	0.00414	0.00408	0.00409	0.00411	0.0041	0.00409	0.00406	0.00401	0.00394	0.00385	0.00374	0.00368	0.00374	0.00383	0.0039	0.00393	0.00397	0.00406	0.00409	0.00403	0.00403	0.00411	0.00414	0.00403	0.00388	0.00382	0.00392	0.00407	0.00404	0.00389	0.00381	0.00385	0.00392	0.00394	0.00391	0.00399
'TR11-SECO-1.0000'	0.00347	0.00343	0.00332	0.0033	0.0034	0.00357	0.00367	0.00367	0.0036	0.00357	0.00358	0.00359	0.00359	0.00354	0.00341	0.00327	0.00321	0.00323	0.00326	0.00326	0.0033	0.00341	0.00336	0.0032	0.00321	0.00334	0.00341	0.00341	0.00334	0.00329	0.00337	0.00345	0.00337	0.00328	0.00329	0.0032	0.00305	0.00311	0.00337	0.00349	0.00343	0.00342	0.00346	0.00344	0.00324	0.00306	0.00314	0.00331	0.0034
'TR11-SECO-1.0001'	0.00381	0.00378	0.00369	0.00365	0.00374	0.00385	0.00387	0.00384	0.00387	0.00383	0.00369	0.00366	0.00373	0.00374	0.00369	0.00368	0.00367	0.00362	0.00356	0.00356	0.0036	0.00366	0.00366	0.00359	0.00355	0.00357	0.00358	0.00352	0.00344	0.00347	0.00358	0.00364	0.00361	0.00358	0.00354	0.00342	0.00331	0.0033	0.00337	0.00349	0.00359	0.00358	0.00355	0.00355	0.00352	0.00343	0.00347	0.00362	0.00362
'TR11-SECO-1.0002'	0.00397	0.00392	0.00387	0.00379	0.00375	0.00392	0.00405	0.00403	0.00405	0.00408	0.00405	0.00395	0.00385	0.00383	0.00381	0.00376	0.00376	0.00377	0.00374	0.00372	0.00377	0.00387	0.00393	0.00383	0.00369	0.00364	0.00365	0.00367	0.00368	0.00374	0.00381	0.00377	0.00369	0.00366	0.00364	0.0036	0.00358	0.00363	0.00376	0.00378	0.00367	0.00359	0.00361	0.00367	0.00364	0.00348	0.00342	0.0035	0.00356
'TR11-SECO-2.0000'	0.0025	0.00237	0.00223	0.00216	0.00215	0.00218	0.00222	0.00227	0.00235	0.00237	0.00232	0.00226	0.00224	0.00228	0.00236	0.0024	0.00242	0.00238	0.00227	0.00222	0.00227	0.00235	0.00242	0.00244	0.00235	0.00221	0.00208	0.00206	0.00208	0.00211	0.0021	0.00201	0.00205	0.00225	0.00235	0.00233	0.00228	0.00231	0.00239	0.00243	0.00242	0.00239	0.00235	0.00228	0.00224	0.00234	0.0024	0.0023	0.00228
'TR11-SECO-2.0001'	0.00245	0.00235	0.00227	0.00234	0.00242	0.00241	0.00238	0.00243	0.00249	0.00246	0.00241	0.0024	0.00236	0.00235	0.00239	0.00238	0.00239	0.00238	0.00224	0.00217	0.00219	0.0022	0.00223	0.00221	0.00212	0.00209	0.00208	0.00205	0.00207	0.00211	0.00213	0.00219	0.00229	0.00231	0.00229	0.00229	0.00227	0.00225	0.00234	0.00244	0.00242	0.00233	0.00231	0.00236	0.00239	0.00235	0.00225	0.0022	0.00224
'TR11-SECO-2.0002'	0.00251	0.00258	0.00249	0.00236	0.00226	0.00222	0.00223	0.00227	0.00232	0.00232	0.00227	0.00217	0.00211	0.00224	0.00242	0.00246	0.00246	0.00241	0.00234	0.00239	0.00248	0.00247	0.00238	0.00223	0.00207	0.00198	0.00198	0.00203	0.00214	0.00221	0.00223	0.00223	0.00229	0.00238	0.00233	0.00218	0.00208	0.0021	0.00225	0.00244	0.00252	0.00248	0.00243	0.00241	0.00233	0.00227	0.00229	0.00236	0.00243
'TR11-SECO-3.0000'	0.00368	0.00374	0.00371	0.00372	0.00377	0.00374	0.00371	0.00374	0.00371	0.00359	0.0035	0.00351	0.00358	0.00363	0.00363	0.00369	0.00382	0.00393	0.00396	0.00392	0.00383	0.00377	0.00373	0.00372	0.00369	0.00367	0.00362	0.00354	0.0036	0.00383	0.00406	0.00404	0.00379	0.00356	0.00348	0.00353	0.00368	0.00385	0.00395	0.00385	0.00363	0.0035	0.00354	0.00363	0.00358	0.0035	0.00347	0.00337	0.00334
'TR11-SECO-3.0001'	0.00363	0.00369	0.00367	0.00361	0.00361	0.00369	0.00376	0.00375	0.00364	0.00354	0.00357	0.00363	0.00362	0.00358	0.00358	0.00365	0.00373	0.00375	0.00371	0.00357	0.00346	0.00355	0.00369	0.00371	0.00363	0.0036	0.00353	0.00343	0.00351	0.00367	0.00377	0.00378	0.00372	0.00362	0.00357	0.00361	0.00369	0.00376	0.0038	0.00374	0.00361	0.00355	0.00355	0.00353	0.00348	0.00346	0.00348	0.00342	0.00336
'TR11-SECO-3.0002'	0.0039	0.0039	0.00381	0.00371	0.00374	0.00383	0.00384	0.00382	0.00381	0.00376	0.00367	0.00358	0.00352	0.00348	0.00351	0.00363	0.00383	0.00398	0.00391	0.00371	0.00358	0.00355	0.00352	0.00353	0.00364	0.0037	0.00366	0.00363	0.00367	0.00379	0.00391	0.00394	0.0039	0.00387	0.0038	0.00372	0.00374	0.00382	0.00384	0.00377	0.00371	0.00379	0.00391	0.00389	0.00374	0.00362	0.00357	0.00346	0.00343
'TR16-SECO-1.0000'	0.00672	0.00681	0.00683	0.00679	0.00674	0.00669	0.00665	0.0067	0.0068	0.00681	0.00665	0.00646	0.00648	0.00662	0.00668	0.00676	0.00685	0.00678	0.00669	0.0067	0.00676	0.00675	0.00664	0.00657	0.00659	0.00659	0.00665	0.00683	0.00689	0.00682	0.00675	0.00664	0.00651	0.00649	0.00662	0.00682	0.00697	0.00692	0.00673	0.00654	0.00652	0.00657	0.00655	0.00654	0.00659	0.00666	0.00668	0.00658	0.00639
'TR16-SECO-1.0001'	0.00665	0.00668	0.00672	0.00669	0.00662	0.00657	0.00656	0.00658	0.00668	0.00677	0.00673	0.00662	0.00659	0.00658	0.00661	0.00676	0.0068	0.00661	0.00642	0.00635	0.00638	0.00635	0.00628	0.00635	0.00641	0.00632	0.0063	0.00645	0.00656	0.00653	0.00649	0.00649	0.00653	0.00657	0.00659	0.00656	0.00655	0.00658	0.00647	0.00626	0.00616	0.00617	0.0062	0.00626	0.00634	0.00642	0.00642	0.00632	0.00615
'TR16-SECO-1.0002'	0.0063	0.00626	0.00628	0.00641	0.00651	0.00649	0.0064	0.00637	0.0064	0.00641	0.00634	0.00626	0.00631	0.00647	0.00656	0.0066	0.00665	0.0066	0.00647	0.00643	0.00645	0.00638	0.00621	0.00611	0.00621	0.00633	0.00635	0.00637	0.00643	0.00647	0.00647	0.00638	0.00621	0.00616	0.00626	0.00635	0.00642	0.00645	0.00633	0.00614	0.00607	0.00609	0.00614	0.00623	0.00635	0.00633	0.00623	0.00614	0.006
'TR16-SECO-2.0000'	0.00315	0.00315	0.00308	0.00315	0.00331	0.00333	0.00328	0.00334	0.00337	0.00325	0.00304	0.00288	0.00283	0.00283	0.0029	0.00301	0.00315	0.00324	0.00317	0.00312	0.00316	0.00318	0.00316	0.00322	0.00327	0.00323	0.00315	0.00306	0.00302	0.00309	0.00318	0.00319	0.00313	0.00305	0.00296	0.00291	0.00291	0.00299	0.00312	0.00319	0.00314	0.00311	0.00315	0.00327	0.00334	0.00325	0.00299	0.00275	0.0027
'TR16-SECO-2.0001'	0.00304	0.00306	0.00309	0.00315	0.00326	0.0033	0.00327	0.00327	0.00325	0.00316	0.00305	0.00298	0.003	0.0031	0.00321	0.00324	0.00326	0.00333	0.00336	0.00338	0.00339	0.00331	0.00323	0.00323	0.00322	0.00318	0.00316	0.00308	0.00301	0.00305	0.00317	0.00323	0.00317	0.00311	0.00312	0.00306	0.00291	0.00285	0.00298	0.00314	0.00319	0.00319	0.0032	0.00318	0.00305	0.00294	0.00289	0.00275	0.0027
'TR16-SECO-2.0002'	0.00295	0.00297	0.00297	0.00298	0.00296	0.00292	0.00297	0.00309	0.00313	0.00302	0.00288	0.00278	0.00274	0.00281	0.00296	0.00308	0.00318	0.00322	0.00309	0.00294	0.00293	0.00298	0.00301	0.00309	0.00312	0.00305	0.00305	0.00307	0.00301	0.00293	0.00292	0.00295	0.00297	0.003	0.00307	0.0031	0.00302	0.00294	0.00292	0.00292	0.00291	0.0029	0.00288	0.0029	0.003	0.00303	0.0028	0.0025	0.00249
'TR16-SECO-3.0000'	0.00305	0.00297	0.00311	0.00326	0.00328	0.0033	0.00334	0.00334	0.00334	0.00333	0.00334	0.00332	0.00322	0.00315	0.00321	0.00328	0.00318	0.00302	0.00311	0.00331	0.0034	0.00344	0.00346	0.00339	0.00327	0.00319	0.00316	0.00316	0.00321	0.00321	0.00308	0.00294	0.00296	0.00306	0.00322	0.00343	0.00342	0.00324	0.0032	0.00325	0.00319	0.00314	0.00319	0.00325	0.00324	0.00322	0.00312	0.00301	0.003
'TR16-SECO-3.0001'	0.00288	0.00279	0.0029	0.00304	0.00307	0.0031	0.00314	0.00316	0.00316	0.00311	0.00303	0.00301	0.00305	0.00307	0.00306	0.00309	0.00305	0.0029	0.00286	0.00305	0.00328	0.00337	0.00337	0.00337	0.00332	0.00319	0.00311	0.00313	0.00319	0.00322	0.00313	0.00296	0.00289	0.00299	0.00313	0.00323	0.00319	0.00311	0.00314	0.00322	0.00319	0.00312	0.00313	0.00321	0.00323	0.00318	0.00318	0.00319	0.00312
'TR16-SECO-3.0002'	0.00302	0.00295	0.00302	0.00309	0.00304	0.00305	0.00313	0.0031	0.00304	0.00301	0.00301	0.00305	0.00306	0.00302	0.00301	0.00303	0.00301	0.00296	0.00299	0.00308	0.00317	0.00318	0.00311	0.00314	0.00322	0.00322	0.00316	0.00311	0.00315	0.00324	0.00325	0.00311	0.00292	0.00286	0.00296	0.00315	0.00322	0.00311	0.00299	0.00292	0.00287	0.00284	0.00291	0.00305	0.00314	0.00322	0.00322	0.00304	0.00287
'TR24-SECO-1.0000'	0.00378	0.00368	0.00377	0.00394	0.00405	0.0041	0.00411	0.00407	0.00392	0.00377	0.00379	0.00389	0.00392	0.0039	0.00392	0.00398	0.00398	0.00394	0.00398	0.00402	0.004	0.00397	0.00393	0.00386	0.00382	0.0038	0.00375	0.00377	0.00388	0.00386	0.00371	0.00363	0.00364	0.00365	0.00366	0.00374	0.00385	0.00392	0.00392	0.00393	0.00395	0.00387	0.00369	0.00362	0.00375	0.00382	0.00367	0.00346	0.00343
'TR24-SECO-1.0001'	0.00383	0.00371	0.0037	0.00388	0.00396	0.00385	0.00378	0.00377	0.00373	0.00372	0.00382	0.0039	0.00389	0.00388	0.00394	0.00402	0.00396	0.00384	0.00383	0.00391	0.00394	0.0039	0.00384	0.00381	0.00383	0.00383	0.00373	0.00364	0.00364	0.00357	0.00349	0.00355	0.00372	0.00391	0.00409	0.00416	0.004	0.00387	0.00391	0.00392	0.00392	0.00395	0.00394	0.00396	0.00397	0.00383	0.00364	0.00357	0.00365
'TR24-SECO-1.0002'	0.00369	0.00371	0.00377	0.00387	0.00402	0.00411	0.00408	0.00401	0.0039	0.00375	0.00367	0.00379	0.00402	0.00406	0.00395	0.00397	0.00402	0.00398	0.00393	0.00394	0.00398	0.00398	0.00396	0.00395	0.00395	0.00394	0.00385	0.00372	0.00371	0.00368	0.00354	0.00351	0.00366	0.00387	0.00401	0.00402	0.00397	0.00402	0.00409	0.00403	0.0039	0.00377	0.00367	0.00369	0.00383	0.00391	0.00377	0.00354	0.00348
'TR24-SECO-2.0000'	0.00486	0.0048	0.0048	0.00489	0.00494	0.00488	0.00489	0.00498	0.00499	0.00496	0.00499	0.00499	0.00489	0.00486	0.00494	0.0049	0.00476	0.0047	0.00477	0.00486	0.00495	0.00502	0.00503	0.005	0.00493	0.0049	0.0049	0.00487	0.00485	0.0049	0.00491	0.00484	0.00484	0.00494	0.00496	0.00488	0.0049	0.00491	0.00482	0.00471	0.0047	0.00471	0.00471	0.0048	0.00484	0.00466	0.00449	0.00449	0.00455
'TR24-SECO-2.0001'	0.00503	0.00499	0.00491	0.00491	0.00497	0.005	0.00503	0.00513	0.00518	0.00522	0.00529	0.0053	0.00523	0.00519	0.00521	0.00519	0.00512	0.00511	0.00515	0.00511	0.005	0.00496	0.00497	0.00499	0.005	0.00503	0.00505	0.00509	0.0051	0.00502	0.00496	0.00503	0.00519	0.00529	0.00525	0.00512	0.00505	0.00508	0.00505	0.00495	0.00488	0.0048	0.00466	0.00467	0.00489	0.00504	0.00495	0.00478	0.0047
'TR24-SECO-2.0002'	0.00519	0.00509	0.005	0.0051	0.00526	0.00527	0.00528	0.00533	0.00529	0.0052	0.00514	0.0051	0.00512	0.00524	0.00536	0.0054	0.0053	0.00517	0.00519	0.00532	0.00539	0.00532	0.00521	0.00516	0.0052	0.00522	0.00523	0.00527	0.00528	0.00529	0.00531	0.00528	0.00522	0.00516	0.0051	0.0051	0.00524	0.00538	0.00532	0.00516	0.0051	0.00511	0.00511	0.0052	0.00529	0.00518	0.00506	0.005	0.00491
'TR24-SECO-3.0000'	0.00851	0.00851	0.00843	0.00838	0.00844	0.00845	0.00836	0.00829	0.00824	0.00824	0.00839	0.00848	0.00841	0.00832	0.00822	0.00813	0.00817	0.00826	0.00821	0.00805	0.00803	0.0082	0.00831	0.00824	0.00818	0.00822	0.00822	0.00814	0.00808	0.00808	0.00815	0.00825	0.00829	0.00829	0.00825	0.00811	0.00802	0.00816	0.00831	0.00827	0.00815	0.00811	0.00818	0.00827	0.00829	0.00822	0.00816	0.00811	0.00803
'TR24-SECO-3.0001'	0.00849	0.00855	0.00856	0.00856	0.00859	0.00852	0.00839	0.00836	0.00834	0.00834	0.00847	0.00862	0.00861	0.00852	0.00848	0.00848	0.00847	0.00849	0.00853	0.00848	0.0084	0.00843	0.00848	0.00849	0.00842	0.00833	0.0083	0.00833	0.00834	0.00833	0.00833	0.0083	0.00824	0.00829	0.00841	0.00841	0.00832	0.00834	0.0084	0.00835	0.00827	0.00827	0.00836	0.0084	0.00838	0.00833	0.00823	0.00825	0.00838
'TR24-SECO-3.0002'	0.00877	0.00885	0.00879	0.00871	0.00874	0.00874	0.00861	0.00856	0.00861	0.00865	0.0087	0.00875	0.00874	0.00867	0.00859	0.00857	0.00859	0.00864	0.00866	0.00864	0.00865	0.0087	0.00867	0.00854	0.00847	0.00851	0.00858	0.00859	0.00852	0.00836	0.00828	0.00844	0.00864	0.0087	0.0087	0.00863	0.00848	0.00846	0.00855	0.0086	0.00856	0.00855	0.0086	0.00863	0.00864	0.00858	0.00849	0.00846	0.0084
'TR25-SECO-1.0000'	0.00784	0.00771	0.00766	0.00769	0.00771	0.00779	0.00785	0.00785	0.00776	0.00765	0.00766	0.00766	0.00756	0.0075	0.00753	0.00762	0.00769	0.00777	0.00775	0.00765	0.00763	0.00772	0.00778	0.00771	0.00761	0.00758	0.00764	0.00779	0.00786	0.00768	0.00746	0.00741	0.00742	0.00741	0.00737	0.00734	0.00737	0.00744	0.00753	0.00763	0.00765	0.00755	0.00743	0.00736	0.00735	0.00744	0.0076	0.00773	0.00772
'TR25-SECO-1.0001'	0.00753	0.00752	0.00745	0.00739	0.00735	0.00735	0.0074	0.00741	0.00733	0.00729	0.00736	0.00737	0.0073	0.00727	0.00729	0.00733	0.00738	0.00745	0.00748	0.00745	0.00746	0.00749	0.00747	0.00743	0.00742	0.00743	0.00739	0.00744	0.00754	0.00743	0.00718	0.00708	0.00716	0.00725	0.00725	0.00722	0.00726	0.00733	0.00737	0.0074	0.00736	0.00725	0.00717	0.00716	0.00727	0.0074	0.00738	0.00732	0.00728
'TR25-SECO-1.0002'	0.0074	0.0072	0.00718	0.0073	0.00741	0.00748	0.00743	0.00735	0.0073	0.00729	0.00731	0.00722	0.00708	0.00708	0.00717	0.00722	0.00728	0.00735	0.00735	0.00729	0.00731	0.00742	0.00749	0.00734	0.00713	0.00707	0.00719	0.00737	0.00737	0.00715	0.00693	0.00688	0.00702	0.00714	0.00706	0.00693	0.007	0.00716	0.00727	0.00726	0.00716	0.00708	0.00706	0.00707	0.00709	0.00709	0.00705	0.00707	0.00712
'TR25-SECO-2.0000'	0.00588	0.00596	0.00594	0.0059	0.0059	0.00592	0.00587	0.00577	0.00572	0.00581	0.00594	0.00593	0.00581	0.00574	0.00577	0.0058	0.00572	0.00567	0.00584	0.00605	0.00614	0.00613	0.00601	0.00589	0.00584	0.00569	0.00552	0.00553	0.00557	0.00564	0.00574	0.00574	0.00572	0.0058	0.00589	0.0059	0.00579	0.00566	0.00566	0.00572	0.00572	0.00563	0.00561	0.00563	0.00561	0.00563	0.00575	0.00577	0.00561
'TR25-SECO-2.0001'	0.00574	0.00577	0.00586	0.00595	0.00596	0.00587	0.00576	0.00575	0.00581	0.00585	0.00591	0.00591	0.00586	0.00586	0.0059	0.0059	0.00588	0.00591	0.00604	0.00616	0.0062	0.00616	0.00601	0.00582	0.00567	0.00553	0.00549	0.00558	0.00571	0.00583	0.00589	0.00573	0.00558	0.00565	0.00585	0.00602	0.00601	0.0059	0.00587	0.00588	0.00579	0.00572	0.00575	0.00573	0.00563	0.00562	0.00571	0.00569	0.00561
'TR25-SECO-2.0002'	0.00594	0.00591	0.00588	0.00585	0.00581	0.00583	0.00588	0.00592	0.00589	0.00584	0.00583	0.00582	0.00576	0.00575	0.00584	0.00595	0.00595	0.00589	0.00593	0.00608	0.00616	0.00605	0.00581	0.00575	0.00587	0.00584	0.00564	0.00552	0.00559	0.00582	0.006	0.00593	0.00587	0.00596	0.00603	0.00601	0.00592	0.00588	0.00593	0.00599	0.00596	0.00591	0.00585	0.00579	0.00573	0.0057	0.00577	0.00584	0.00579
'TR25-SECO-3.0000'	0.00394	0.00404	0.00401	0.00386	0.00377	0.00374	0.00375	0.00378	0.00378	0.00374	0.00366	0.00361	0.00371	0.00379	0.00374	0.0037	0.0037	0.00368	0.00363	0.00355	0.0036	0.0038	0.00395	0.0039	0.00376	0.00362	0.00354	0.00362	0.00381	0.00394	0.00396	0.00388	0.00381	0.0038	0.00384	0.0038	0.00368	0.00369	0.00387	0.00398	0.00396	0.00396	0.00388	0.00368	0.00364	0.00382	0.0039	0.00382	0.00375
'TR25-SECO-3.0001'	0.00394	0.00396	0.00399	0.00393	0.00389	0.00389	0.00391	0.00396	0.00399	0.00395	0.00389	0.00389	0.00389	0.00385	0.00382	0.00379	0.00373	0.00367	0.00368	0.00377	0.0039	0.00391	0.00386	0.0038	0.00369	0.0035	0.00342	0.00357	0.00375	0.00383	0.00386	0.00379	0.00367	0.00367	0.00374	0.00376	0.00375	0.0038	0.00389	0.00393	0.00387	0.00381	0.00376	0.00372	0.00372	0.00372	0.00376	0.00389	0.00399
'TR25-SECO-3.0002'	0.00403	0.00402	0.00395	0.00389	0.00389	0.00395	0.00398	0.00394	0.00386	0.00379	0.00371	0.00375	0.00385	0.00385	0.00382	0.00387	0.00396	0.00401	0.004	0.00394	0.00393	0.00401	0.00406	0.00403	0.00395	0.0038	0.0037	0.00379	0.00395	0.00398	0.00393	0.00388	0.00384	0.00386	0.00394	0.00392	0.00383	0.00383	0.00389	0.00387	0.00376	0.00373	0.00375	0.00366	0.0036	0.0037	0.00389	0.00394	0.00388
'TR26-SECO-1.0000'	0.00744	0.00756	0.00765	0.00771	0.0078	0.00779	0.00764	0.00757	0.00763	0.0077	0.00769	0.00763	0.00766	0.00769	0.00761	0.00755	0.00756	0.00758	0.00762	0.00765	0.00767	0.00768	0.00769	0.00771	0.0077	0.00768	0.00763	0.00754	0.00753	0.00759	0.00759	0.00757	0.00756	0.00748	0.0074	0.00748	0.00763	0.00765	0.00758	0.00754	0.0076	0.00768	0.00772	0.0077	0.00755	0.00737	0.00743	0.0076	0.00769
'TR26-SECO-1.0001'	0.00799	0.00802	0.00798	0.00795	0.00801	0.008	0.00784	0.00775	0.00783	0.008	0.00812	0.00809	0.00799	0.00786	0.00771	0.00763	0.00762	0.00771	0.00788	0.00804	0.00811	0.00804	0.00794	0.00788	0.00783	0.00785	0.00788	0.00788	0.00793	0.00793	0.00781	0.00779	0.00789	0.00789	0.00786	0.00791	0.00796	0.00793	0.00785	0.00781	0.00785	0.0079	0.00786	0.00788	0.00797	0.00789	0.00776	0.00781	0.00787
'TR26-SECO-1.0002'	0.00799	0.00802	0.00807	0.00811	0.00817	0.00822	0.00819	0.00816	0.00822	0.00834	0.00844	0.0084	0.00827	0.00817	0.00805	0.00797	0.00797	0.00799	0.00799	0.008	0.00803	0.00814	0.00825	0.00821	0.00808	0.00808	0.00814	0.00816	0.00818	0.00814	0.00801	0.00798	0.00805	0.008	0.0079	0.00794	0.00802	0.00802	0.00801	0.00813	0.00825	0.00821	0.00811	0.00809	0.0082	0.0083	0.00823	0.00811	0.00808
'TR26-SECO-2.0000'	0.00504	0.00499	0.00496	0.00496	0.00498	0.00498	0.00496	0.00499	0.00504	0.00505	0.00504	0.00504	0.00506	0.00507	0.00502	0.00499	0.00501	0.00495	0.00494	0.00503	0.00504	0.00494	0.00494	0.00502	0.00505	0.00508	0.00511	0.00505	0.00502	0.00505	0.00506	0.00501	0.00498	0.00497	0.00496	0.00497	0.00502	0.00501	0.00495	0.00494	0.00496	0.0049	0.00483	0.0049	0.00498	0.00489	0.00471	0.00469	0.00478
'TR26-SECO-2.0001'	0.00508	0.00496	0.00491	0.00496	0.00505	0.00505	0.00509	0.00516	0.00512	0.00497	0.00486	0.0049	0.00502	0.00506	0.005	0.00502	0.00514	0.0052	0.00516	0.00507	0.00501	0.00505	0.00509	0.00497	0.00481	0.00483	0.00496	0.00505	0.00513	0.00519	0.00516	0.00507	0.00494	0.00482	0.0048	0.0049	0.00503	0.00512	0.00511	0.00503	0.00498	0.00496	0.0049	0.00488	0.00491	0.00493	0.00497	0.00503	0.00504
'TR26-SECO-2.0002'	0.00503	0.00492	0.0049	0.00501	0.00515	0.0052	0.00518	0.00515	0.00507	0.00503	0.00506	0.00513	0.00521	0.00524	0.00517	0.00513	0.00516	0.00516	0.0051	0.00505	0.00502	0.00498	0.00495	0.00494	0.00499	0.00512	0.00522	0.00518	0.00512	0.00514	0.00519	0.00513	0.00501	0.00495	0.00496	0.00504	0.0051	0.00508	0.00508	0.00505	0.005	0.00495	0.00494	0.00503	0.00515	0.00511	0.00497	0.00492	0.00494
'TR26-SECO-3.0000'	0.00353	0.00362	0.00359	0.00353	0.00361	0.00378	0.00389	0.00395	0.00394	0.00383	0.00368	0.00359	0.00354	0.00352	0.00354	0.00362	0.00365	0.00357	0.00353	0.00355	0.00351	0.00354	0.00363	0.00363	0.00353	0.00345	0.00347	0.00357	0.00366	0.00361	0.00343	0.00332	0.00344	0.00365	0.00367	0.00352	0.00339	0.00334	0.00334	0.00342	0.00349	0.00355	0.00364	0.00362	0.00345	0.00342	0.00355	0.00353	0.00345
'TR26-SECO-3.0001'	0.00358	0.00361	0.00352	0.0034	0.00343	0.00361	0.0038	0.00382	0.00367	0.00347	0.0034	0.00353	0.00365	0.0036	0.00346	0.00343	0.00348	0.0035	0.00352	0.00357	0.00363	0.00365	0.00357	0.00351	0.00347	0.00343	0.00342	0.00348	0.00354	0.00353	0.00343	0.00329	0.00332	0.00355	0.00368	0.00359	0.00352	0.00351	0.00346	0.00341	0.00344	0.00357	0.00363	0.0035	0.00335	0.00337	0.0034	0.00333	0.00339
'TR26-SECO-3.0002'	0.0034	0.00347	0.00347	0.00342	0.0035	0.00365	0.00374	0.00378	0.00377	0.00367	0.00356	0.00354	0.00354	0.00349	0.00343	0.00343	0.00348	0.00345	0.00342	0.00347	0.00353	0.0036	0.00363	0.00353	0.00332	0.00325	0.00342	0.00361	0.00366	0.00359	0.00341	0.00328	0.00334	0.00351	0.00357	0.00352	0.00343	0.00339	0.00344	0.00351	0.00357	0.00366	0.0037	0.00359	0.00347	0.00349	0.00355	0.00352	0.00351
'TR34-SECO-1.0000'	0.00473	0.00461	0.00455	0.00452	0.0045	0.00455	0.00463	0.0047	0.00479	0.00483	0.00488	0.00495	0.00491	0.00475	0.0046	0.00459	0.00469	0.00478	0.00483	0.00487	0.00488	0.00475	0.00461	0.00466	0.00478	0.00479	0.00473	0.00471	0.00476	0.00486	0.00492	0.00484	0.00467	0.00452	0.00446	0.00454	0.00464	0.00469	0.00478	0.00483	0.00471	0.00459	0.00457	0.00457	0.00462	0.00481	0.0049	0.00472	0.0046
'TR34-SECO-1.0001'	0.00486	0.00477	0.00466	0.00458	0.00463	0.00478	0.0049	0.00495	0.00499	0.00502	0.005	0.00494	0.00484	0.00474	0.00471	0.00469	0.00471	0.00484	0.00493	0.00488	0.00477	0.00467	0.00468	0.00481	0.00489	0.00482	0.00471	0.00469	0.00476	0.00481	0.00481	0.00473	0.00462	0.0045	0.00447	0.00461	0.00484	0.00496	0.00494	0.00485	0.00472	0.00462	0.00461	0.0046	0.00457	0.0046	0.00461	0.00451	0.00447
'TR34-SECO-1.0002'	0.00454	0.00438	0.00423	0.00425	0.00437	0.00442	0.0044	0.0044	0.00443	0.00442	0.00442	0.00449	0.0045	0.00441	0.0044	0.00454	0.00463	0.00457	0.00453	0.00458	0.00458	0.00451	0.00449	0.0045	0.00448	0.0044	0.00429	0.0043	0.00447	0.00463	0.00464	0.00456	0.00448	0.00442	0.0044	0.00442	0.00449	0.00457	0.00455	0.00446	0.0044	0.0044	0.00441	0.00437	0.00433	0.00431	0.00422	0.00413	0.00416
'TR34-SECO-2.0000'	0.00434	0.00435	0.00436	0.00431	0.00423	0.00427	0.00435	0.00431	0.00423	0.00425	0.00433	0.00441	0.00444	0.0044	0.00432	0.00421	0.00414	0.00415	0.0042	0.0042	0.00421	0.00424	0.0042	0.00414	0.00421	0.00435	0.0044	0.00432	0.00427	0.00428	0.00429	0.00422	0.00417	0.00417	0.00415	0.00418	0.00421	0.00421	0.00422	0.00422	0.00426	0.00435	0.00433	0.00424	0.00417	0.00414	0.00419	0.00421	0.00414
'TR34-SECO-2.0001'	0.0044	0.00437	0.00433	0.0043	0.00428	0.00427	0.00423	0.00419	0.00422	0.00433	0.00444	0.00446	0.00445	0.00451	0.00452	0.00444	0.00441	0.00453	0.00464	0.00455	0.00441	0.00437	0.00436	0.00426	0.00416	0.0042	0.00432	0.00435	0.00435	0.00437	0.00427	0.0041	0.00405	0.00407	0.00403	0.00405	0.00416	0.00432	0.00442	0.00435	0.00428	0.00435	0.0044	0.00441	0.00441	0.00436	0.00428	0.00423	0.00416
'TR34-SECO-2.0002'	0.00511	0.00514	0.00514	0.00508	0.00492	0.00482	0.00483	0.00478	0.00471	0.00478	0.00491	0.00492	0.00486	0.00487	0.00491	0.0049	0.00485	0.00486	0.00492	0.00483	0.0047	0.00466	0.00465	0.00464	0.00462	0.00468	0.00484	0.00492	0.00488	0.0049	0.00495	0.00491	0.00482	0.00475	0.00467	0.00462	0.00466	0.00478	0.00485	0.00476	0.00473	0.00481	0.00483	0.0048	0.00482	0.00486	0.0048	0.00464	0.00457
'TR34-SECO-3.0000'	0.0022	0.00232	0.00244	0.0025	0.00248	0.00242	0.00237	0.00235	0.00231	0.00223	0.00213	0.00218	0.00234	0.0025	0.0026	0.00256	0.00241	0.00231	0.00229	0.00231	0.00235	0.00242	0.00248	0.00238	0.00217	0.00209	0.00218	0.00228	0.00235	0.00243	0.00245	0.0024	0.00238	0.00236	0.00236	0.0024	0.00237	0.00224	0.0022	0.00227	0.00229	0.00228	0.00229	0.00229	0.00237	0.00249	0.00248	0.00233	0.00213
'TR34-SECO-3.0001'	0.00231	0.00237	0.00249	0.00257	0.00249	0.0023	0.00215	0.00214	0.0022	0.00221	0.00217	0.00215	0.00217	0.00222	0.00229	0.00235	0.00239	0.00239	0.00226	0.00215	0.00222	0.00239	0.00251	0.00246	0.00229	0.00221	0.00233	0.00241	0.00235	0.00235	0.0024	0.00241	0.00239	0.00237	0.00234	0.00233	0.00231	0.00226	0.00227	0.00227	0.00222	0.00231	0.0024	0.00241	0.00251	0.00258	0.00245	0.00221	0.002
'TR34-SECO-3.0002'	0.00218	0.00223	0.00235	0.00249	0.00253	0.00235	0.00216	0.00221	0.00235	0.0023	0.00212	0.00201	0.00202	0.00211	0.00221	0.00222	0.00222	0.00226	0.0022	0.00213	0.00216	0.00225	0.00228	0.00217	0.00197	0.00187	0.00202	0.00221	0.00223	0.00219	0.00218	0.00218	0.00216	0.00211	0.00213	0.00226	0.00234	0.00228	0.00222	0.0022	0.00215	0.00217	0.00226	0.00236	0.00245	0.00244	0.00237	0.00229	0.00212
'TR40-SECO-1.0000'	0.0041	0.00401	0.004	0.00398	0.00394	0.00388	0.00393	0.00416	0.00426	0.0041	0.00403	0.00409	0.00405	0.00395	0.00389	0.00386	0.00386	0.00387	0.00391	0.004	0.00402	0.0039	0.0038	0.0038	0.00379	0.00382	0.00405	0.0042	0.00409	0.00391	0.00375	0.00372	0.00393	0.00421	0.00429	0.00423	0.00411	0.00398	0.00399	0.00408	0.00407	0.00397	0.00391	0.00391	0.00392	0.0039	0.00378	0.00375	0.00387
'TR40-SECO-1.0001'	0.004	0.004	0.004	0.00404	0.00403	0.0039	0.00388	0.004	0.00397	0.00385	0.00391	0.00403	0.00393	0.00372	0.00365	0.00376	0.00394	0.00403	0.00402	0.00409	0.00411	0.00394	0.00381	0.00381	0.00381	0.00387	0.00405	0.00415	0.00406	0.00395	0.00389	0.00388	0.00397	0.00414	0.00416	0.00399	0.00387	0.00395	0.00413	0.00419	0.00402	0.00383	0.0038	0.00385	0.00387	0.00378	0.00362	0.00362	0.00368
'TR40-SECO-1.0002'	0.00402	0.00393	0.0039	0.00398	0.00405	0.00405	0.00406	0.0041	0.00404	0.00392	0.00398	0.00416	0.00417	0.00407	0.00404	0.00396	0.00384	0.00388	0.004	0.00405	0.00398	0.00382	0.00377	0.00393	0.00402	0.00404	0.0042	0.00437	0.00433	0.00417	0.00404	0.00398	0.00401	0.00417	0.00427	0.00409	0.00383	0.00377	0.00389	0.00399	0.00395	0.00385	0.0038	0.00379	0.00386	0.00397	0.00401	0.00407	0.00403
'TR40-SECO-2.0000'	0.00417	0.0042	0.00415	0.00424	0.00424	0.00404	0.00393	0.00397	0.00405	0.00417	0.00431	0.00435	0.00425	0.00407	0.004	0.00411	0.00424	0.00427	0.00421	0.00413	0.00411	0.00419	0.00424	0.00421	0.00416	0.0042	0.0043	0.00432	0.0043	0.00427	0.00431	0.00445	0.00443	0.00429	0.00422	0.00417	0.00418	0.0043	0.00431	0.00407	0.00393	0.00405	0.00418	0.00419	0.00423	0.00429	0.00431	0.00428	0.00414
'TR40-SECO-2.0001'	0.00425	0.00417	0.00408	0.00415	0.00423	0.00413	0.004	0.00404	0.00423	0.00439	0.00445	0.00443	0.00436	0.00422	0.00411	0.00417	0.00434	0.0044	0.00432	0.00422	0.00419	0.00419	0.00415	0.00412	0.0041	0.00409	0.00419	0.00431	0.00437	0.00442	0.00444	0.00436	0.00418	0.00404	0.00406	0.00416	0.00421	0.00421	0.00414	0.00402	0.00404	0.00421	0.00431	0.00428	0.00427	0.00433	0.00445	0.00443	0.00419
'TR40-SECO-2.0002'	0.00438	0.00434	0.00428	0.00439	0.00443	0.00434	0.0043	0.0043	0.00433	0.0044	0.0044	0.00433	0.00428	0.00421	0.00424	0.00441	0.0045	0.00446	0.00439	0.0043	0.00424	0.00425	0.00427	0.00428	0.00429	0.00432	0.00441	0.00449	0.00452	0.00447	0.00445	0.0045	0.00443	0.0043	0.00423	0.00414	0.00413	0.00425	0.00431	0.00425	0.00419	0.00418	0.0042	0.00424	0.0043	0.0043	0.00433	0.00434	0.00425
'TR40-SECO-3.0000'	0.00715	0.00718	0.0072	0.00724	0.00724	0.00712	0.00697	0.00694	0.00704	0.00708	0.00702	0.00697	0.00694	0.00705	0.00718	0.00713	0.00706	0.00705	0.007	0.00696	0.00704	0.00717	0.00721	0.00713	0.00705	0.00709	0.00725	0.00732	0.00714	0.00695	0.00686	0.00682	0.00689	0.007	0.00702	0.00701	0.00701	0.00704	0.00703	0.00686	0.00672	0.00682	0.00702	0.00711	0.00705	0.00688	0.00675	0.00673	0.00683
'TR40-SECO-3.0001'	0.00713	0.00722	0.00727	0.0073	0.00729	0.00722	0.00718	0.0072	0.00725	0.00727	0.00723	0.00724	0.00727	0.00725	0.00723	0.00721	0.00724	0.00731	0.0073	0.00726	0.00728	0.00731	0.00729	0.00726	0.00719	0.00712	0.00725	0.00741	0.00741	0.00731	0.00716	0.007	0.00688	0.00691	0.0071	0.00724	0.00727	0.0073	0.00723	0.00707	0.00703	0.0071	0.00718	0.00721	0.00722	0.00718	0.00708	0.00698	0.00698
'TR40-SECO-3.0002'	0.00718	0.00732	0.00737	0.00734	0.00726	0.00717	0.00712	0.0071	0.00712	0.00716	0.0072	0.0072	0.00717	0.00713	0.00706	0.00705	0.00712	0.00716	0.00715	0.0072	0.00724	0.00729	0.00737	0.00741	0.0074	0.00737	0.00735	0.00725	0.00713	0.00714	0.00717	0.0072	0.00724	0.00717	0.00713	0.00719	0.00725	0.0073	0.00718	0.00694	0.00691	0.00702	0.00708	0.00715	0.00724	0.00723	0.00716	0.0071	0.007
'TR41-SECO-1.0000'	0.00491	0.00481	0.00476	0.00479	0.00478	0.0047	0.00464	0.0046	0.00454	0.00455	0.00465	0.00476	0.00485	0.00488	0.0048	0.0046	0.00437	0.00427	0.00431	0.00444	0.00456	0.00459	0.00466	0.00472	0.00466	0.0047	0.00479	0.00476	0.00476	0.00479	0.00476	0.0047	0.00462	0.00457	0.00455	0.00457	0.00469	0.00477	0.00473	0.00464	0.00454	0.00449	0.00459	0.00472	0.00472	0.00473	0.00473	0.00451	0.00432
'TR41-SECO-1.0001'	0.00476	0.00471	0.00468	0.00465	0.00465	0.00464	0.00459	0.00462	0.00464	0.00453	0.00447	0.00457	0.00473	0.00485	0.00487	0.00477	0.00463	0.00461	0.00472	0.00481	0.00482	0.00481	0.00478	0.00469	0.00458	0.00457	0.00462	0.0047	0.00482	0.00486	0.00483	0.00478	0.00474	0.00475	0.00474	0.00472	0.00477	0.0048	0.00476	0.00473	0.00467	0.00456	0.00448	0.00448	0.00451	0.00456	0.00453	0.0044	0.00431
'TR41-SECO-1.0002'	0.00475	0.00467	0.00472	0.00477	0.00479	0.00476	0.00468	0.00457	0.00446	0.00441	0.00448	0.00456	0.00466	0.00476	0.00476	0.00466	0.00455	0.00449	0.00449	0.00453	0.00457	0.00456	0.00462	0.00476	0.00478	0.00472	0.00468	0.00472	0.00478	0.0048	0.00482	0.00481	0.00481	0.00486	0.00493	0.00495	0.00489	0.00481	0.00474	0.00471	0.00466	0.00459	0.0046	0.0046	0.00458	0.00467	0.0047	0.00447	0.00434
'TR41-SECO-2.0000'	0.00328	0.00328	0.00329	0.00339	0.00343	0.00335	0.00327	0.00321	0.00313	0.003	0.0029	0.00296	0.00307	0.00309	0.00315	0.00325	0.00325	0.0032	0.00324	0.00329	0.00321	0.00304	0.00292	0.00294	0.00302	0.00301	0.00293	0.00288	0.00291	0.003	0.00309	0.00309	0.00304	0.00309	0.00312	0.00309	0.00312	0.00321	0.00326	0.00324	0.00321	0.00322	0.00324	0.00323	0.00323	0.0032	0.00306	0.00292	0.00286
'TR41-SECO-2.0001'	0.00338	0.00328	0.00327	0.00338	0.00345	0.0034	0.00328	0.00318	0.00312	0.00306	0.00303	0.00306	0.00309	0.00315	0.00328	0.00343	0.00345	0.00335	0.00332	0.00336	0.00329	0.00309	0.00289	0.00285	0.00302	0.00313	0.00308	0.00311	0.00329	0.00342	0.00342	0.00332	0.00319	0.00319	0.00327	0.00326	0.00324	0.00324	0.00323	0.00327	0.00331	0.00332	0.00327	0.00322	0.0032	0.00322	0.00322	0.00316	0.00303
'TR41-SECO-2.0002'	0.00395	0.00397	0.00394	0.00401	0.00411	0.00404	0.00384	0.00373	0.00372	0.00365	0.00359	0.00364	0.00375	0.00382	0.00391	0.00408	0.00417	0.00406	0.00395	0.00396	0.0039	0.00368	0.00351	0.00351	0.00361	0.0036	0.00353	0.00357	0.00371	0.00384	0.004	0.00409	0.00396	0.00386	0.00391	0.00394	0.00392	0.00388	0.00376	0.00365	0.00365	0.00373	0.00382	0.00385	0.00381	0.00375	0.00371	0.00371	0.00373
'TR41-SECO-3.0000'	0.00339	0.00345	0.00341	0.00324	0.00308	0.00312	0.00329	0.00344	0.00349	0.00339	0.00318	0.00305	0.00305	0.00306	0.00313	0.00326	0.00338	0.00332	0.00314	0.00311	0.00326	0.00342	0.00344	0.00329	0.00312	0.00321	0.00343	0.00353	0.00353	0.00343	0.00328	0.00313	0.00308	0.00313	0.00323	0.00336	0.00337	0.00319	0.00298	0.00299	0.00316	0.0033	0.0034	0.0034	0.00322	0.0031	0.00327	0.00349	0.00356
'TR41-SECO-3.0001'	0.00351	0.00358	0.00362	0.0035	0.00333	0.00331	0.00349	0.00367	0.00375	0.00368	0.00343	0.00327	0.00331	0.00327	0.00321	0.00333	0.00357	0.00367	0.00359	0.00351	0.00346	0.0035	0.00357	0.00354	0.0034	0.00342	0.00356	0.00358	0.0035	0.0035	0.00351	0.00348	0.00341	0.00338	0.00343	0.00344	0.00334	0.0032	0.00308	0.003	0.00305	0.00325	0.00343	0.00346	0.00339	0.00338	0.00357	0.00369	0.00353
'TR41-SECO-3.0002'	0.00362	0.0037	0.00372	0.00358	0.00345	0.00344	0.00347	0.00348	0.00344	0.00337	0.00333	0.00339	0.00343	0.00337	0.00335	0.00347	0.00358	0.00349	0.00335	0.00337	0.00347	0.00357	0.00366	0.00363	0.00348	0.0035	0.00362	0.00361	0.00358	0.00361	0.0036	0.00354	0.00349	0.00348	0.0035	0.00352	0.00352	0.0035	0.00342	0.00335	0.00334	0.00345	0.00363	0.00364	0.0035	0.00337	0.00335	0.00342	0.00357
'TR53-SECO-1.0000'	0.00609	0.00608	0.00606	0.006	0.00595	0.00604	0.00616	0.00622	0.0062	0.00609	0.00594	0.00586	0.00592	0.00601	0.00599	0.00599	0.00601	0.00592	0.00583	0.00592	0.006	0.00601	0.00607	0.00607	0.00589	0.00574	0.00579	0.00599	0.00612	0.00606	0.00594	0.0059	0.00596	0.00601	0.00596	0.00598	0.00606	0.00605	0.00597	0.00585	0.00573	0.00577	0.00586	0.00577	0.00564	0.00561	0.00569	0.00585	0.00592
'TR53-SECO-1.0001'	0.00583	0.00579	0.00577	0.00576	0.00574	0.00583	0.00591	0.00585	0.00577	0.00576	0.00583	0.00588	0.00586	0.00582	0.00583	0.00589	0.00586	0.00575	0.00573	0.00585	0.00591	0.00584	0.00574	0.00565	0.00561	0.00566	0.0057	0.0057	0.0057	0.00571	0.00568	0.0056	0.00559	0.00567	0.00573	0.00578	0.00582	0.00577	0.00565	0.00553	0.00548	0.00551	0.00552	0.00553	0.00551	0.0054	0.00533	0.00548	0.00575
'TR53-SECO-1.0002'	0.00593	0.0059	0.00589	0.00585	0.00573	0.00569	0.00573	0.00575	0.00571	0.00562	0.00553	0.00549	0.00554	0.00569	0.00581	0.00582	0.00582	0.0058	0.0058	0.00584	0.00577	0.00567	0.00571	0.00576	0.00571	0.00564	0.00563	0.00567	0.00576	0.00581	0.00579	0.0057	0.00562	0.00562	0.00561	0.00562	0.00572	0.00574	0.00563	0.00549	0.0054	0.00543	0.00554	0.00556	0.00547	0.00534	0.00531	0.00544	0.00556
'TR53-SECO-2.0000'	0.00301	0.00294	0.00293	0.00295	0.00298	0.00303	0.003	0.0029	0.00289	0.00296	0.00301	0.00297	0.00293	0.00294	0.00298	0.00308	0.00314	0.00305	0.00296	0.00303	0.00311	0.00308	0.00297	0.0029	0.00293	0.00303	0.00305	0.00291	0.00278	0.00284	0.00296	0.00302	0.00302	0.00301	0.00299	0.00295	0.00295	0.00298	0.00299	0.00296	0.00295	0.00303	0.00311	0.00308	0.00296	0.00285	0.00288	0.00302	0.00309
'TR53-SECO-2.0001'	0.00316	0.00313	0.00304	0.00298	0.00303	0.00306	0.003	0.00291	0.00297	0.00315	0.00319	0.0031	0.00306	0.00306	0.00309	0.00323	0.00339	0.0033	0.00307	0.00301	0.00312	0.00316	0.00307	0.00299	0.00305	0.00316	0.00321	0.00308	0.00292	0.00304	0.00326	0.00327	0.00317	0.00312	0.0031	0.00306	0.00309	0.00314	0.0031	0.003	0.00295	0.00305	0.00317	0.00319	0.00312	0.00299	0.00302	0.00317	0.00319
'TR53-SECO-2.0002'	0.00351	0.00335	0.00328	0.00335	0.00348	0.00358	0.00361	0.00356	0.00352	0.0035	0.00343	0.00336	0.00344	0.00355	0.00352	0.00352	0.00364	0.00367	0.00357	0.0035	0.00349	0.00343	0.00335	0.00343	0.00358	0.00362	0.00357	0.00345	0.00338	0.00349	0.00358	0.00351	0.00343	0.00349	0.0036	0.00363	0.00361	0.00361	0.00353	0.00341	0.00338	0.00338	0.00333	0.00327	0.00326	0.0033	0.00336	0.00343	0.00347
'TR53-SECO-3.0000'	0.00482	0.00488	0.00497	0.00502	0.00502	0.005	0.00502	0.00512	0.00519	0.00523	0.00525	0.00523	0.00525	0.00531	0.00534	0.00532	0.00528	0.00522	0.00514	0.00508	0.00513	0.00525	0.00529	0.00523	0.00522	0.00529	0.00529	0.00523	0.00521	0.00512	0.00503	0.00498	0.00489	0.00491	0.00501	0.00503	0.00502	0.00504	0.00492	0.00474	0.00476	0.00494	0.00508	0.00509	0.00498	0.00484	0.00475	0.00478	0.00486
'TR53-SECO-3.0001'	0.0049	0.00514	0.00524	0.00514	0.00496	0.00483	0.00484	0.00498	0.00512	0.00525	0.00533	0.00535	0.00538	0.00539	0.00537	0.00533	0.0053	0.00527	0.00523	0.00526	0.00534	0.00538	0.00538	0.00538	0.00529	0.00523	0.00522	0.00525	0.0053	0.00524	0.00514	0.00502	0.00495	0.00511	0.00529	0.00523	0.00513	0.00519	0.00519	0.005	0.00488	0.00496	0.00508	0.00512	0.00514	0.00514	0.00503	0.00498	0.00505
'TR53-SECO-3.0002'	0.00517	0.00512	0.00507	0.00507	0.00511	0.00511	0.00513	0.00525	0.00534	0.00541	0.00551	0.00557	0.00552	0.00537	0.00526	0.00528	0.00534	0.00529	0.00517	0.00511	0.00515	0.00522	0.0053	0.00535	0.00535	0.00532	0.00524	0.00521	0.00526	0.00525	0.00518	0.0051	0.005	0.00504	0.00521	0.00531	0.00524	0.00508	0.00489	0.0048	0.00492	0.00514	0.00526	0.00532	0.00542	0.00542	0.00521	0.00504	0.00511
'TR54-SECO-1.0000'	0.00399	0.00401	0.00415	0.00422	0.00422	0.00421	0.00416	0.00403	0.00389	0.00388	0.00395	0.00403	0.00411	0.00417	0.00415	0.0041	0.00408	0.00409	0.00408	0.00397	0.00386	0.00391	0.00396	0.00389	0.00389	0.00392	0.00394	0.00408	0.00419	0.00418	0.0041	0.0039	0.00378	0.00391	0.00406	0.00408	0.00401	0.00394	0.00399	0.00411	0.00413	0.00405	0.00398	0.00397	0.00402	0.00406	0.004	0.00388	0.00388
'TR54-SECO-1.0001'	0.00393	0.00384	0.00398	0.0042	0.00436	0.00434	0.00418	0.00409	0.00412	0.00412	0.00409	0.00411	0.00418	0.0042	0.00422	0.0042	0.00409	0.00399	0.00399	0.00403	0.00401	0.00401	0.00405	0.00401	0.00397	0.00399	0.00401	0.0041	0.00421	0.00427	0.00432	0.00425	0.00402	0.00393	0.00405	0.00419	0.00426	0.00424	0.00421	0.00423	0.00415	0.00403	0.00399	0.00408	0.00428	0.00443	0.00437	0.00424	0.00424
'TR54-SECO-1.0002'	0.00478	0.00473	0.00478	0.00482	0.00484	0.00483	0.00473	0.0046	0.00454	0.00455	0.00459	0.00459	0.00458	0.00458	0.00457	0.00454	0.00455	0.00471	0.00488	0.00485	0.00466	0.00457	0.0046	0.00457	0.00449	0.00441	0.00443	0.00458	0.00469	0.00465	0.00457	0.00447	0.00446	0.00457	0.00461	0.00462	0.00464	0.00469	0.00473	0.00468	0.00461	0.00465	0.00478	0.00485	0.00477	0.00461	0.00455	0.00464	0.00471
'TR54-SECO-2.0000'	0.00352	0.00347	0.00347	0.00358	0.00378	0.00391	0.00395	0.00386	0.00374	0.0038	0.00389	0.00381	0.00375	0.00385	0.00391	0.0039	0.0039	0.00392	0.00391	0.00383	0.00374	0.00377	0.00382	0.0038	0.00372	0.00369	0.00369	0.0036	0.00359	0.00373	0.00381	0.00371	0.00364	0.00373	0.00383	0.00382	0.0038	0.00388	0.00397	0.00396	0.00397	0.00398	0.00386	0.00372	0.00374	0.00375	0.0036	0.00354	0.00364
'TR54-SECO-2.0001'	0.0037	0.00368	0.00365	0.00367	0.00384	0.00402	0.00406	0.00394	0.00384	0.00394	0.00401	0.0039	0.0039	0.00415	0.00426	0.00406	0.00385	0.0038	0.00385	0.0039	0.0039	0.00394	0.00406	0.00408	0.00397	0.00389	0.00382	0.00372	0.00374	0.00389	0.00394	0.00381	0.00373	0.00386	0.00406	0.00418	0.00412	0.00399	0.00388	0.00379	0.00382	0.00394	0.00396	0.00389	0.00389	0.00387	0.00377	0.00366	0.00364
'TR54-SECO-2.0002'	0.00367	0.0037	0.00374	0.00374	0.00378	0.00389	0.00398	0.0039	0.00375	0.0038	0.00395	0.00398	0.00401	0.0041	0.00405	0.00387	0.00378	0.00373	0.0037	0.00377	0.00389	0.00399	0.00399	0.0039	0.00379	0.00374	0.00377	0.00372	0.00361	0.00364	0.0037	0.00363	0.00354	0.00359	0.00373	0.00388	0.00403	0.00411	0.00404	0.00394	0.00392	0.0039	0.00378	0.00371	0.0038	0.00389	0.00379	0.0036	0.00356
'TR54-SECO-3.0000'	0.00525	0.00529	0.00529	0.00529	0.00526	0.00523	0.00527	0.00524	0.00512	0.00506	0.00509	0.00511	0.00519	0.00539	0.00545	0.0053	0.00522	0.00525	0.00527	0.00525	0.00523	0.00525	0.00527	0.00526	0.00527	0.00535	0.00537	0.00526	0.00512	0.00514	0.00523	0.00524	0.00522	0.00518	0.00513	0.00506	0.00503	0.00506	0.00512	0.00517	0.00516	0.0051	0.00508	0.00513	0.00529	0.00548	0.00546	0.00536	0.00536
'TR54-SECO-3.0001'	0.00563	0.00565	0.00567	0.00563	0.00555	0.00555	0.00567	0.00571	0.00563	0.00561	0.00564	0.00563	0.00559	0.0056	0.00561	0.00561	0.00568	0.00568	0.00555	0.00545	0.00548	0.00557	0.00562	0.00554	0.00545	0.00549	0.00552	0.00544	0.00539	0.00537	0.00537	0.00536	0.00532	0.00536	0.00548	0.00548	0.00537	0.00535	0.00545	0.00557	0.00558	0.00546	0.00534	0.00536	0.00551	0.0056	0.00548	0.00534	0.00536
'TR54-SECO-3.0002'	0.00541	0.00545	0.0055	0.0055	0.00548	0.00554	0.00564	0.00564	0.00551	0.00542	0.00545	0.00552	0.0056	0.00568	0.00569	0.00564	0.0056	0.00554	0.00548	0.00543	0.00545	0.0055	0.0055	0.00544	0.00545	0.00553	0.00557	0.00552	0.0055	0.00552	0.00553	0.0055	0.00545	0.00543	0.00545	0.00541	0.00539	0.00545	0.00546	0.00538	0.00534	0.00532	0.00528	0.00528	0.00542	0.00569	0.00579	0.00563	0.00554
'TR55-SECO-1.0000'	0.0069	0.00689	0.00692	0.00699	0.00706	0.00703	0.00688	0.00674	0.00666	0.00665	0.00671	0.00677	0.00675	0.00663	0.00649	0.0065	0.00664	0.00681	0.00693	0.00697	0.00695	0.00705	0.00715	0.00702	0.00679	0.00667	0.00662	0.0066	0.00668	0.00676	0.00676	0.0068	0.00687	0.00681	0.00667	0.00658	0.00655	0.0066	0.00666	0.00672	0.00677	0.00676	0.00669	0.00666	0.00672	0.00674	0.00662	0.00644	0.00646
'TR55-SECO-1.0001'	0.00728	0.00728	0.00728	0.00727	0.00728	0.00728	0.00722	0.0071	0.00704	0.00711	0.0072	0.00721	0.00717	0.00707	0.00692	0.00693	0.00713	0.00722	0.00712	0.0071	0.00723	0.00737	0.00745	0.00741	0.00729	0.00721	0.00709	0.00699	0.00702	0.00709	0.0071	0.00705	0.00704	0.00708	0.00717	0.00724	0.00716	0.007	0.007	0.00723	0.00743	0.00736	0.00714	0.00698	0.00691	0.00692	0.00698	0.00701	0.00699
'TR55-SECO-1.0002'	0.00735	0.00743	0.00745	0.00738	0.00733	0.00731	0.0073	0.00729	0.00723	0.00718	0.00725	0.00736	0.00739	0.00735	0.00728	0.00722	0.00724	0.00724	0.00717	0.00718	0.00731	0.00746	0.00752	0.00742	0.00721	0.00708	0.00703	0.00697	0.00701	0.00715	0.00726	0.00732	0.00738	0.00745	0.0075	0.00745	0.00733	0.0072	0.00717	0.00725	0.00731	0.00726	0.00713	0.00706	0.00709	0.00712	0.00711	0.00709	0.00707
'TR55-SECO-2.0000'	0.00435	0.00434	0.00422	0.00408	0.00408	0.00412	0.00414	0.0042	0.00429	0.0044	0.00442	0.00436	0.00435	0.00441	0.0045	0.00453	0.00441	0.00415	0.00391	0.00388	0.00413	0.00442	0.00449	0.00435	0.00419	0.00422	0.00432	0.00435	0.00434	0.00432	0.00434	0.00435	0.00419	0.00407	0.00415	0.00426	0.00424	0.00411	0.00404	0.00418	0.00438	0.00444	0.00437	0.00427	0.00419	0.00411	0.00412	0.00421	0.00427
'TR55-SECO-2.0001'	0.00439	0.00443	0.0044	0.00431	0.00434	0.00442	0.00436	0.00423	0.00418	0.00422	0.00432	0.00433	0.00417	0.0041	0.00424	0.00442	0.00446	0.00429	0.00409	0.00406	0.00415	0.00419	0.00417	0.00418	0.00423	0.00422	0.0042	0.00432	0.00447	0.00443	0.00437	0.00439	0.00434	0.00423	0.00417	0.00415	0.0042	0.00425	0.00421	0.00418	0.00428	0.0044	0.00444	0.00442	0.00436	0.00425	0.00412	0.00408	0.00412
'TR55-SECO-2.0002'	0.00433	0.00443	0.00453	0.00447	0.00439	0.00442	0.00447	0.00443	0.00435	0.00435	0.00441	0.00445	0.00444	0.00443	0.00451	0.00461	0.00456	0.00438	0.00426	0.00426	0.00427	0.00424	0.00418	0.00414	0.00418	0.00427	0.00436	0.00442	0.00445	0.0044	0.00435	0.0044	0.00442	0.00432	0.00428	0.00438	0.00447	0.00443	0.00429	0.00425	0.0044	0.00447	0.00436	0.0043	0.00433	0.00434	0.00437	0.00441	0.00437
'TR55-SECO-3.0000'	0.00407	0.00395	0.00382	0.00379	0.0038	0.00377	0.00368	0.00369	0.0038	0.00381	0.00374	0.00375	0.00386	0.00388	0.00378	0.00376	0.00382	0.0038	0.00372	0.00381	0.00395	0.00389	0.00376	0.00369	0.00369	0.00376	0.00382	0.00381	0.00381	0.0038	0.00373	0.00362	0.00363	0.00379	0.00392	0.00387	0.00375	0.00378	0.00393	0.00406	0.00408	0.00404	0.00395	0.0039	0.0039	0.00389	0.00376	0.00362	0.0036
'TR55-SECO-3.0001'	0.00372	0.00385	0.00401	0.00408	0.00408	0.00407	0.00394	0.0038	0.00378	0.0038	0.00376	0.00383	0.00394	0.0039	0.00377	0.00378	0.00391	0.00393	0.00384	0.00385	0.00395	0.00395	0.00393	0.00391	0.00384	0.00378	0.00377	0.00385	0.00395	0.0039	0.00373	0.00369	0.00381	0.00394	0.004	0.0039	0.00368	0.00366	0.0038	0.00391	0.00398	0.004	0.00398	0.00397	0.00394	0.00386	0.00375	0.00369	0.00366
'TR55-SECO-3.0002'	0.00384	0.00378	0.00383	0.0039	0.00396	0.00396	0.00388	0.00386	0.00393	0.00398	0.00397	0.00392	0.00382	0.00372	0.0037	0.0037	0.00372	0.00381	0.00391	0.00399	0.00403	0.00401	0.00393	0.00377	0.00364	0.00371	0.00383	0.00383	0.00379	0.00377	0.00381	0.00384	0.00386	0.00393	0.00392	0.00379	0.00369	0.00373	0.00383	0.00393	0.00401	0.00401	0.00396	0.00391	0.00386	0.00386	0.00388	0.00388	0.00385
'TR61-SECO-1.0000'	0.00309	0.00317	0.00318	0.00302	0.00293	0.00302	0.00307	0.00309	0.00309	0.00304	0.00304	0.00313	0.00315	0.00304	0.0029	0.00287	0.00295	0.00304	0.00304	0.00302	0.00303	0.00306	0.00307	0.00304	0.00299	0.00295	0.00295	0.00303	0.00308	0.00303	0.00297	0.00297	0.00297	0.00293	0.0029	0.00295	0.00303	0.00309	0.00311	0.00309	0.00296	0.00287	0.00297	0.00308	0.00308	0.00299	0.00295	0.00301	0.00295
'TR61-SECO-1.0001'	0.00291	0.00294	0.00312	0.0031	0.00307	0.00317	0.00318	0.0031	0.00301	0.00294	0.00294	0.00298	0.00298	0.00299	0.00301	0.00302	0.00305	0.00313	0.00319	0.00315	0.00306	0.00307	0.00316	0.00318	0.00313	0.00306	0.00299	0.00299	0.00307	0.00314	0.00314	0.00308	0.00297	0.00284	0.00276	0.00278	0.00282	0.00287	0.00292	0.00295	0.00291	0.00284	0.00294	0.00312	0.00317	0.00312	0.0031	0.00302	0.00289
'TR61-SECO-1.0002'	0.00305	0.00299	0.00307	0.00308	0.00308	0.00316	0.00325	0.00322	0.00306	0.00294	0.00297	0.00306	0.00309	0.00308	0.00306	0.00303	0.00302	0.00306	0.00317	0.00322	0.00311	0.00304	0.00312	0.0032	0.00317	0.00304	0.00297	0.00303	0.00307	0.00304	0.00301	0.00302	0.00301	0.00294	0.00288	0.00288	0.0029	0.00297	0.00304	0.00304	0.00302	0.00299	0.003	0.00314	0.00321	0.00318	0.00317	0.00315	0.0031
'TR61-SECO-2.0000'	0.00383	0.00392	0.00395	0.00385	0.00367	0.00357	0.00365	0.00374	0.00371	0.00362	0.00365	0.00378	0.00378	0.00372	0.00379	0.00387	0.00385	0.00385	0.00393	0.00399	0.00397	0.00392	0.00388	0.00382	0.00376	0.00373	0.00364	0.00356	0.00357	0.00359	0.00361	0.0036	0.0036	0.00366	0.00374	0.00379	0.00377	0.00381	0.00383	0.00374	0.00366	0.00357	0.00353	0.00364	0.00376	0.00371	0.00352	0.00344	0.00359
'TR61-SECO-2.0001'	0.00385	0.00382	0.00379	0.00376	0.0037	0.00368	0.00369	0.00372	0.00374	0.00371	0.00369	0.00369	0.00369	0.00369	0.00368	0.00367	0.00364	0.00362	0.00367	0.00376	0.0038	0.00382	0.00385	0.00383	0.00379	0.00376	0.00373	0.0037	0.00364	0.00357	0.00358	0.00368	0.00372	0.00366	0.00369	0.00374	0.00368	0.00367	0.00374	0.00372	0.00373	0.00372	0.00362	0.00354	0.00358	0.00365	0.00367	0.00368	0.00375
'TR61-SECO-2.0002'	0.00389	0.00392	0.00392	0.00385	0.00382	0.00391	0.00402	0.004	0.00387	0.00378	0.00383	0.00389	0.0039	0.00396	0.00404	0.00404	0.004	0.00396	0.00395	0.00401	0.00406	0.00409	0.00406	0.004	0.004	0.00398	0.0039	0.00386	0.00382	0.00375	0.00374	0.00378	0.0038	0.00378	0.00376	0.00373	0.0037	0.00375	0.00377	0.00374	0.00379	0.00381	0.00375	0.00374	0.00381	0.00386	0.00384	0.00381	0.00384
'TR61-SECO-3.0000'	0.00393	0.0038	0.00365	0.00361	0.00362	0.00358	0.00352	0.00353	0.00354	0.0035	0.00346	0.00352	0.00364	0.00371	0.0037	0.00368	0.00364	0.00355	0.00343	0.00343	0.00349	0.00348	0.00356	0.0037	0.00366	0.00357	0.00366	0.00381	0.0038	0.00365	0.00341	0.00331	0.00342	0.0035	0.00354	0.00365	0.00374	0.00366	0.0035	0.00342	0.00348	0.00358	0.0036	0.00349	0.00337	0.00335	0.00337	0.00341	0.00347
'TR61-SECO-3.0001'	0.00382	0.00369	0.00351	0.00344	0.0034	0.00337	0.00342	0.00349	0.00358	0.00366	0.00369	0.00366	0.00361	0.00356	0.00357	0.0036	0.00357	0.00356	0.00361	0.00358	0.0035	0.00352	0.00362	0.00365	0.00358	0.00353	0.00356	0.00363	0.00368	0.00368	0.00359	0.00347	0.00343	0.00342	0.00348	0.00359	0.00363	0.00358	0.00349	0.00341	0.00341	0.00349	0.00354	0.00353	0.00346	0.00337	0.00334	0.00341	0.00342
'TR61-SECO-3.0002'	0.00387	0.00374	0.00361	0.0036	0.00365	0.00372	0.00372	0.00363	0.00355	0.00354	0.00356	0.00359	0.00361	0.00364	0.00368	0.00367	0.00358	0.00353	0.00351	0.00345	0.00343	0.00348	0.00359	0.00366	0.0037	0.00374	0.00371	0.00364	0.00369	0.00375	0.00366	0.00355	0.0036	0.00369	0.00372	0.00361	0.00348	0.0035	0.00351	0.00344	0.00348	0.00357	0.00362	0.00364	0.00359	0.00347	0.00333	0.00328	0.00332
'TR62-SECO-1.0000'	0.00558	0.0056	0.00569	0.00572	0.00567	0.00569	0.00575	0.00576	0.00574	0.00573	0.00571	0.00567	0.00564	0.00559	0.00553	0.00551	0.00557	0.00571	0.00577	0.00573	0.00564	0.00554	0.00546	0.00543	0.00552	0.00564	0.0056	0.00546	0.00542	0.00551	0.00557	0.00552	0.00544	0.00543	0.00541	0.00539	0.0055	0.00559	0.00557	0.00555	0.00561	0.00561	0.00546	0.00527	0.00522	0.00531	0.00531	0.0052	0.00519
'TR62-SECO-1.0001'	0.00558	0.00544	0.00537	0.00531	0.00528	0.00533	0.00542	0.00547	0.00554	0.0056	0.00559	0.00553	0.00548	0.00545	0.00538	0.00536	0.00547	0.0056	0.00564	0.00566	0.0057	0.00564	0.00548	0.00536	0.00546	0.0056	0.00551	0.0053	0.00523	0.00534	0.00556	0.00569	0.0056	0.00548	0.00543	0.00541	0.00544	0.00545	0.00534	0.00531	0.00542	0.00542	0.00529	0.00517	0.00508	0.00507	0.00514	0.00523	0.00537
'TR62-SECO-1.0002'	0.00567	0.00566	0.00566	0.00561	0.00548	0.00543	0.00552	0.00562	0.00565	0.00564	0.00559	0.00555	0.00559	0.00565	0.00563	0.00563	0.00574	0.00582	0.00576	0.00564	0.00562	0.00563	0.00551	0.00539	0.00545	0.00557	0.00558	0.00552	0.00544	0.00544	0.00554	0.00556	0.00539	0.00525	0.00524	0.00533	0.00552	0.00561	0.00552	0.00547	0.00557	0.00561	0.00552	0.00544	0.00543	0.00538	0.00531	0.00537	0.00553
'TR62-SECO-2.0000'	0.00465	0.00465	0.0045	0.00436	0.00443	0.00461	0.00469	0.00461	0.0045	0.00447	0.0045	0.00449	0.00448	0.00453	0.00457	0.00454	0.00447	0.00441	0.00437	0.00436	0.0044	0.00443	0.00449	0.00456	0.00459	0.00462	0.0046	0.00454	0.00449	0.00444	0.0044	0.00439	0.0043	0.00416	0.0041	0.00419	0.00434	0.00435	0.0042	0.00405	0.00399	0.00407	0.00423	0.00435	0.00438	0.00439	0.00437	0.00433	0.0043
'TR62-SECO-2.0001'	0.00473	0.00476	0.00473	0.00467	0.00466	0.00468	0.00467	0.00465	0.00463	0.00458	0.00454	0.00458	0.00465	0.00473	0.00473	0.00468	0.00464	0.00454	0.00441	0.00442	0.0046	0.00473	0.00475	0.00475	0.00468	0.00457	0.00453	0.00462	0.0047	0.0047	0.00461	0.00448	0.00438	0.00437	0.00446	0.00458	0.00461	0.00454	0.00447	0.00444	0.0044	0.00443	0.00451	0.00457	0.00458	0.0045	0.00443	0.00437	0.00426
'TR62-SECO-2.0002'	0.00467	0.00471	0.00481	0.00481	0.00471	0.00464	0.00457	0.00449	0.00447	0.00453	0.00466	0.0048	0.0049	0.00495	0.00488	0.00479	0.00474	0.00469	0.00462	0.00456	0.00453	0.00453	0.00453	0.00459	0.00465	0.00467	0.0047	0.00472	0.00462	0.00452	0.0045	0.00449	0.00443	0.00442	0.00449	0.00455	0.00452	0.00447	0.00449	0.00453	0.00443	0.00439	0.00448	0.0045	0.00446	0.00447	0.00455	0.00454	0.0044
'TR62-SECO-3.0000'	0.00201	0.00199	0.002	0.00195	0.00182	0.00182	0.00205	0.00226	0.00228	0.00223	0.00222	0.00219	0.00209	0.00198	0.00197	0.00204	0.00211	0.00214	0.00214	0.00206	0.00193	0.00189	0.00201	0.00215	0.00215	0.00204	0.002	0.00201	0.00202	0.00207	0.00217	0.00217	0.00199	0.00184	0.00185	0.00197	0.002	0.00192	0.00186	0.00193	0.00202	0.00207	0.00204	0.00197	0.00191	0.00177	0.00168	0.00182	0.00193
'TR62-SECO-3.0001'	0.00221	0.00214	0.0021	0.00202	0.00198	0.00197	0.002	0.0021	0.00213	0.00214	0.00223	0.00225	0.00206	0.00187	0.00182	0.00185	0.00196	0.00206	0.00211	0.00206	0.00191	0.00184	0.00192	0.00205	0.00213	0.00209	0.00199	0.00203	0.00213	0.0022	0.0023	0.0023	0.00216	0.00201	0.0019	0.00191	0.00201	0.00205	0.00202	0.00206	0.00219	0.00224	0.00212	0.00199	0.00196	0.00202	0.00204	0.00193	0.00185
'TR62-SECO-3.0002'	0.0021	0.00212	0.00217	0.00209	0.00194	0.00192	0.00201	0.00204	0.00203	0.00213	0.00229	0.00227	0.00206	0.00189	0.00189	0.00198	0.00207	0.00211	0.00211	0.00209	0.00205	0.00198	0.00195	0.00206	0.00222	0.00225	0.00219	0.00221	0.00232	0.00229	0.00216	0.00206	0.00201	0.00198	0.00195	0.00201	0.00209	0.00203	0.00198	0.0021	0.00222	0.00226	0.00222	0.00215	0.0021	0.00197	0.00182	0.00182	0.00189
'TR63-SECO-1.0000'	0.00482	0.00464	0.00445	0.00443	0.00448	0.00453	0.00462	0.00476	0.00485	0.00487	0.00479	0.00466	0.00466	0.00472	0.00472	0.00465	0.00457	0.00454	0.00455	0.00454	0.00459	0.0047	0.00465	0.00445	0.00434	0.00439	0.00451	0.00458	0.00455	0.00451	0.0045	0.0046	0.00472	0.00469	0.00458	0.00454	0.00456	0.00459	0.00466	0.00473	0.00474	0.00471	0.00463	0.00463	0.00484	0.00504	0.00491	0.0045	0.00425
'TR63-SECO-1.0001'	0.00494	0.00488	0.00477	0.00474	0.00474	0.00473	0.00479	0.00488	0.00495	0.00496	0.00488	0.0048	0.00485	0.00491	0.0049	0.00491	0.00487	0.00477	0.00469	0.00469	0.0048	0.00489	0.00475	0.00449	0.00443	0.00461	0.00479	0.00481	0.00475	0.00475	0.00483	0.00493	0.00495	0.00482	0.00472	0.00476	0.00478	0.00468	0.00461	0.00463	0.00476	0.00492	0.00492	0.00483	0.00485	0.00492	0.00491	0.00475	0.00462
'TR63-SECO-1.0002'	0.00482	0.00479	0.00475	0.00476	0.00481	0.00488	0.00497	0.00502	0.00503	0.00503	0.00504	0.005	0.00487	0.00479	0.00478	0.00477	0.00469	0.00462	0.00459	0.00459	0.0047	0.00483	0.00482	0.00467	0.0046	0.00465	0.00461	0.00454	0.00459	0.00471	0.00478	0.00482	0.00487	0.00484	0.00478	0.00475	0.00465	0.00455	0.00457	0.00464	0.00474	0.00482	0.00477	0.00478	0.00496	0.00513	0.00513	0.0049	0.00473
'TR63-SECO-2.0000'	0.00503	0.005	0.00489	0.00484	0.00494	0.0051	0.00511	0.00491	0.00479	0.00482	0.00484	0.00489	0.00496	0.00487	0.00475	0.00478	0.00489	0.00499	0.00507	0.0051	0.00508	0.00503	0.00497	0.00487	0.00482	0.00485	0.00483	0.00476	0.00472	0.0047	0.00473	0.00478	0.00479	0.00477	0.0048	0.00491	0.00493	0.00486	0.00481	0.00481	0.00487	0.00491	0.00485	0.00478	0.00481	0.00484	0.00488	0.0049	0.00489
'TR63-SECO-2.0001'	0.00489	0.00481	0.00479	0.00485	0.00496	0.00506	0.00506	0.00494	0.00484	0.00481	0.00483	0.00494	0.00499	0.00485	0.00471	0.00475	0.0049	0.00505	0.00508	0.005	0.00492	0.0049	0.00489	0.00485	0.0048	0.00477	0.00474	0.00482	0.00498	0.00503	0.00493	0.00472	0.00455	0.0046	0.00475	0.00483	0.00489	0.00491	0.00487	0.00483	0.00482	0.00485	0.00487	0.00484	0.00482	0.00478	0.00477	0.0048	0.00482
'TR63-SECO-2.0002'	0.00491	0.00479	0.00468	0.00477	0.00494	0.00499	0.00489	0.00478	0.00477	0.00481	0.00482	0.00485	0.00486	0.00479	0.00474	0.00476	0.0048	0.00482	0.00482	0.00482	0.00482	0.00481	0.00478	0.00474	0.00472	0.00472	0.00471	0.00476	0.00485	0.00494	0.00491	0.00471	0.00452	0.00451	0.0046	0.0047	0.00481	0.00485	0.00474	0.0047	0.00485	0.00496	0.0049	0.0048	0.00474	0.00465	0.00463	0.00471	0.00475
'TR63-SECO-3.0000'	0.00324	0.00328	0.00338	0.00335	0.00326	0.00331	0.0034	0.0034	0.00338	0.00335	0.00333	0.00335	0.00338	0.0034	0.00345	0.00349	0.00347	0.00338	0.00322	0.00311	0.00324	0.00333	0.00322	0.00319	0.00329	0.00331	0.0033	0.00336	0.00339	0.00336	0.00334	0.00337	0.00341	0.00343	0.00342	0.00337	0.00332	0.00326	0.00321	0.0032	0.00323	0.00329	0.00337	0.00344	0.00346	0.00348	0.00352	0.00352	0.00338
'TR63-SECO-3.0001'	0.00343	0.00351	0.00349	0.00337	0.00341	0.00364	0.00379	0.00371	0.0036	0.00358	0.00357	0.0035	0.00342	0.00347	0.00363	0.00377	0.0038	0.00379	0.00368	0.00349	0.00343	0.00341	0.00339	0.00346	0.00345	0.00334	0.00329	0.00338	0.00346	0.00351	0.0036	0.00368	0.00364	0.00358	0.00354	0.00345	0.00344	0.00356	0.00358	0.00343	0.00334	0.00338	0.00343	0.00346	0.00349	0.00351	0.0035	0.00345	0.00334
'TR63-SECO-3.0002'	0.0035	0.00351	0.00351	0.00346	0.00342	0.00348	0.00355	0.00355	0.00352	0.00354	0.00359	0.00356	0.00346	0.00346	0.00361	0.00376	0.00382	0.00371	0.00345	0.00328	0.00334	0.00339	0.00329	0.00324	0.00332	0.00345	0.00358	0.00366	0.00363	0.00362	0.00366	0.00362	0.0035	0.00345	0.00349	0.00351	0.00347	0.00342	0.00344	0.00355	0.00361	0.00358	0.00355	0.00356	0.00361	0.00366	0.00364	0.00362	0.00358
'TR7-SECO-1.0000'	0.00616	0.0062	0.00616	0.00613	0.00616	0.00612	0.006	0.00589	0.0059	0.00599	0.00607	0.00612	0.00612	0.00603	0.00596	0.00597	0.0061	0.00624	0.00624	0.00618	0.00614	0.00612	0.00614	0.00615	0.00614	0.00612	0.00606	0.00604	0.00611	0.00622	0.00622	0.00616	0.00613	0.00608	0.00607	0.0061	0.00605	0.006	0.00603	0.00603	0.00594	0.00588	0.00592	0.006	0.00594	0.0058	0.00575	0.00579	0.00585
'TR7-SECO-1.0001'	0.00608	0.00613	0.00616	0.00616	0.00613	0.00604	0.00598	0.00598	0.00602	0.00613	0.0062	0.00616	0.00609	0.00604	0.006	0.00599	0.00603	0.00614	0.00623	0.0063	0.00636	0.00632	0.0062	0.00614	0.00611	0.00603	0.00591	0.00593	0.00609	0.00621	0.00619	0.00612	0.00604	0.00595	0.006	0.0061	0.0061	0.00605	0.00598	0.00591	0.00588	0.00586	0.00587	0.00585	0.00569	0.00554	0.0056	0.00571	0.00575
'TR7-SECO-1.0002'	0.00601	0.00603	0.00598	0.0059	0.00582	0.0058	0.00588	0.00599	0.00607	0.0061	0.00611	0.00608	0.00597	0.00584	0.00584	0.00602	0.00619	0.00625	0.00618	0.00606	0.00593	0.00589	0.0059	0.00592	0.00598	0.00602	0.006	0.006	0.00606	0.00611	0.00609	0.00607	0.00607	0.00603	0.00606	0.00611	0.00596	0.00584	0.0059	0.00597	0.00594	0.0058	0.00566	0.00567	0.0057	0.00572	0.00581	0.00583	0.00576
'TR7-SECO-2.0000'	0.00484	0.00497	0.00501	0.00495	0.00493	0.00494	0.00485	0.00474	0.0047	0.00474	0.00478	0.00475	0.00469	0.0047	0.00484	0.00495	0.00489	0.00481	0.00479	0.00478	0.00474	0.00466	0.00463	0.0047	0.0048	0.00486	0.00484	0.00473	0.00467	0.00467	0.00467	0.00472	0.00482	0.00484	0.00478	0.0047	0.00464	0.00462	0.00469	0.00476	0.00471	0.00464	0.00464	0.00466	0.00465	0.00464	0.00473	0.00493	0.00502
'TR7-SECO-2.0001'	0.00486	0.00496	0.00501	0.00498	0.00495	0.0049	0.00487	0.00488	0.00488	0.00491	0.00498	0.00495	0.00484	0.00475	0.00472	0.00474	0.00479	0.0048	0.00478	0.00477	0.00471	0.00465	0.00472	0.00488	0.00496	0.00495	0.0049	0.0048	0.00476	0.00482	0.0049	0.00493	0.00499	0.005	0.00485	0.00469	0.0047	0.00481	0.00487	0.00484	0.00473	0.00463	0.00462	0.00472	0.00485	0.00483	0.00474	0.0048	0.0048
'TR7-SECO-2.0002'	0.00482	0.00499	0.00511	0.00503	0.0049	0.00478	0.00471	0.00478	0.00493	0.00494	0.00489	0.00493	0.00496	0.00487	0.00474	0.00469	0.0047	0.00472	0.00473	0.00478	0.00483	0.00482	0.00487	0.00495	0.00491	0.00487	0.00482	0.00472	0.0047	0.00476	0.0048	0.0048	0.00484	0.0049	0.00483	0.00466	0.00456	0.00458	0.00469	0.00478	0.00476	0.00473	0.00474	0.00473	0.00469	0.00459	0.00453	0.00468	0.00485
'TR7-SECO-3.0000'	0.00284	0.00295	0.00298	0.00288	0.00271	0.0026	0.00256	0.00262	0.0027	0.00264	0.00254	0.00252	0.00254	0.00261	0.0028	0.00295	0.00293	0.00285	0.0028	0.00278	0.00285	0.00292	0.00286	0.00271	0.00266	0.00274	0.00276	0.00274	0.00283	0.00294	0.00297	0.00288	0.00276	0.00268	0.00255	0.00242	0.00249	0.0026	0.00262	0.00267	0.00266	0.00251	0.00242	0.00249	0.00262	0.00275	0.00284	0.00285	0.00276
'TR7-SECO-3.0001'	0.00309	0.00312	0.00297	0.00272	0.00249	0.00244	0.0026	0.00279	0.00291	0.00286	0.00268	0.00251	0.00247	0.0026	0.00279	0.00286	0.00286	0.00291	0.0029	0.00285	0.00292	0.00305	0.00305	0.00293	0.00289	0.00288	0.0028	0.00276	0.00288	0.00299	0.00296	0.0029	0.00286	0.00281	0.00271	0.00264	0.00264	0.00268	0.00271	0.00278	0.00287	0.00287	0.0028	0.00268	0.00264	0.00275	0.00278	0.00271	0.00274
'TR7-SECO-3.0002'	0.00316	0.00328	0.00317	0.00292	0.00276	0.00279	0.00288	0.00301	0.00316	0.00315	0.00295	0.00281	0.00275	0.00274	0.00284	0.00294	0.00301	0.00307	0.00302	0.00286	0.00283	0.00298	0.00303	0.00292	0.00284	0.00284	0.0028	0.00275	0.00279	0.00288	0.00291	0.00291	0.00292	0.00291	0.00286	0.00285	0.00296	0.00299	0.00289	0.0029	0.00297	0.00298	0.00291	0.0028	0.00278	0.00288	0.00296	0.00294	0.00299
'TR70-SECO-1.0000'	0.00619	0.00621	0.00614	0.00605	0.00612	0.00624	0.00627	0.00621	0.00618	0.00621	0.0062	0.00612	0.00606	0.00596	0.00586	0.00587	0.00597	0.00607	0.00609	0.00605	0.00602	0.00606	0.00608	0.00601	0.00586	0.00579	0.00585	0.00594	0.00598	0.00599	0.00601	0.00597	0.00593	0.00601	0.00616	0.00622	0.00613	0.00601	0.00604	0.00618	0.0062	0.00613	0.00606	0.00599	0.00598	0.00594	0.00586	0.00584	0.00575
'TR70-SECO-1.0001'	0.00629	0.00632	0.0062	0.00609	0.00613	0.00626	0.00633	0.00626	0.00615	0.0061	0.0061	0.00609	0.0061	0.00605	0.006	0.00612	0.0063	0.00634	0.00625	0.00609	0.00595	0.00595	0.00604	0.00605	0.00594	0.00589	0.00596	0.00604	0.00605	0.00604	0.00611	0.00608	0.00592	0.00592	0.00604	0.00609	0.00607	0.00603	0.00608	0.00617	0.00618	0.00609	0.00596	0.00593	0.00601	0.00601	0.00591	0.00595	0.006
'TR70-SECO-1.0002'	0.00645	0.00645	0.0064	0.00637	0.00638	0.0064	0.00636	0.00636	0.00646	0.00654	0.00652	0.00652	0.00649	0.00635	0.00631	0.00645	0.00654	0.00649	0.00639	0.00629	0.00628	0.00634	0.00637	0.00641	0.00641	0.00638	0.00635	0.00635	0.00638	0.00644	0.00653	0.00652	0.00641	0.00637	0.00642	0.00647	0.00646	0.00637	0.00635	0.00639	0.00639	0.00638	0.00639	0.00642	0.00643	0.00634	0.00626	0.00634	0.00635
'TR70-SECO-2.0000'	0.00665	0.00647	0.00642	0.00653	0.00656	0.00642	0.00627	0.00631	0.0064	0.0064	0.00639	0.0064	0.00643	0.00647	0.00654	0.00657	0.00652	0.00647	0.00643	0.00637	0.00634	0.00641	0.00653	0.00659	0.0066	0.00661	0.00655	0.00646	0.00647	0.00658	0.00664	0.00661	0.00655	0.00652	0.00651	0.00642	0.0063	0.00624	0.00626	0.00634	0.00635	0.0063	0.00624	0.00614	0.00602	0.00599	0.00607	0.00622	0.00635
'TR70-SECO-2.0001'	0.00692	0.00668	0.00656	0.0066	0.00668	0.00673	0.00671	0.00666	0.00658	0.00654	0.0066	0.0067	0.00675	0.00669	0.0066	0.00664	0.00673	0.00673	0.00672	0.00675	0.00678	0.00669	0.00658	0.00655	0.00663	0.00681	0.00692	0.00686	0.00676	0.00671	0.00678	0.00678	0.00653	0.00635	0.00648	0.00661	0.00656	0.00653	0.00652	0.0065	0.00655	0.00667	0.00672	0.00659	0.0064	0.00626	0.00624	0.0063	0.00641
'TR70-SECO-2.0002'	0.00711	0.00697	0.0069	0.00692	0.00691	0.00678	0.00671	0.00677	0.00685	0.00691	0.00701	0.0071	0.00707	0.00694	0.0068	0.00677	0.00683	0.00687	0.00686	0.00688	0.00689	0.00682	0.00677	0.00677	0.00683	0.00692	0.00692	0.00685	0.00684	0.0069	0.00692	0.00679	0.00659	0.00664	0.00688	0.00691	0.00671	0.00662	0.00674	0.00689	0.0069	0.00679	0.00667	0.00657	0.00652	0.00658	0.00662	0.00661	0.00664
'TR70-SECO-3.0000'	0.01032	0.01034	0.01033	0.01022	0.01016	0.01027	0.01037	0.01039	0.01041	0.01044	0.01046	0.01043	0.01034	0.01025	0.01023	0.01026	0.01029	0.01026	0.01017	0.01015	0.01025	0.01026	0.01015	0.01004	0.01011	0.01025	0.01021	0.01015	0.01025	0.01027	0.01016	0.01008	0.01011	0.0102	0.01018	0.01003	0.00998	0.01005	0.01005	0.00996	0.00997	0.0101	0.01023	0.01029	0.0103	0.01021	0.01011	0.01009	0.01006
'TR70-SECO-3.0001'	0.01032	0.01019	0.01011	0.01016	0.01024	0.01034	0.01043	0.0104	0.01039	0.01049	0.01053	0.01046	0.01037	0.01031	0.01029	0.0103	0.01032	0.0103	0.01022	0.01023	0.0103	0.01029	0.01027	0.01028	0.0103	0.01025	0.01016	0.01024	0.01038	0.01028	0.01017	0.01027	0.01033	0.01024	0.01015	0.01014	0.01017	0.01021	0.01022	0.01018	0.01009	0.01005	0.01011	0.01024	0.01035	0.01034	0.0102	0.01011	0.01007
'TR70-SECO-3.0002'	0.01053	0.01053	0.01047	0.01041	0.01043	0.01064	0.01086	0.0108	0.01062	0.01057	0.01062	0.01057	0.01039	0.01033	0.01044	0.01051	0.0105	0.01042	0.01031	0.01033	0.01048	0.01052	0.01038	0.01029	0.01037	0.01046	0.01041	0.01039	0.01047	0.01044	0.01034	0.01031	0.01038	0.01043	0.0103	0.01008	0.01004	0.01018	0.01026	0.01026	0.01032	0.01036	0.01032	0.01035	0.0105	0.01058	0.0104	0.01018	0.01012
'TR85-SECO-1.0000'	0.00265	0.00252	0.00247	0.00252	0.00261	0.00259	0.00247	0.00242	0.00249	0.00256	0.00254	0.00243	0.00233	0.00236	0.00248	0.0026	0.00273	0.00275	0.00265	0.00256	0.00258	0.00265	0.00263	0.00256	0.00254	0.00264	0.00271	0.00272	0.00273	0.00271	0.00268	0.00265	0.00259	0.00259	0.00267	0.00267	0.0026	0.00263	0.00268	0.00262	0.00254	0.00249	0.00253	0.00263	0.00266	0.00267	0.00264	0.00251	0.0024
'TR85-SECO-1.0001'	0.00261	0.00261	0.00263	0.00269	0.00278	0.00284	0.00285	0.00282	0.00275	0.00264	0.00254	0.00247	0.00247	0.00251	0.00257	0.00267	0.00283	0.00287	0.00274	0.00262	0.00268	0.00276	0.00265	0.00255	0.00255	0.00261	0.00268	0.00271	0.00274	0.00276	0.00276	0.00277	0.00277	0.00274	0.00276	0.00275	0.00275	0.00279	0.00272	0.00258	0.00256	0.0026	0.00261	0.00255	0.00245	0.00241	0.00243	0.00241	0.00234
'TR85-SECO-1.0002'	0.00258	0.00248	0.00253	0.0026	0.00263	0.0026	0.00254	0.00256	0.00265	0.00269	0.00264	0.00257	0.00255	0.00256	0.00251	0.00256	0.00277	0.00283	0.00266	0.00248	0.00247	0.0026	0.00267	0.00268	0.0027	0.00274	0.00277	0.00278	0.00275	0.00262	0.00248	0.0025	0.00263	0.00272	0.0027	0.00263	0.00267	0.00275	0.00271	0.00261	0.00257	0.00256	0.00252	0.00247	0.00245	0.00255	0.00265	0.00254	0.0024
'TR85-SECO-2.0000'	0.00282	0.00281	0.00278	0.00279	0.00274	0.00259	0.00253	0.00262	0.00274	0.00282	0.00286	0.00292	0.00295	0.00295	0.00297	0.00303	0.00306	0.00301	0.00291	0.00283	0.00277	0.00272	0.00272	0.00274	0.0028	0.00291	0.00293	0.00283	0.00278	0.0028	0.0028	0.00276	0.00272	0.00273	0.0028	0.00284	0.00277	0.00271	0.00272	0.00267	0.00253	0.00247	0.00253	0.00257	0.00267	0.00285	0.00282	0.00265	0.00257
'TR85-SECO-2.0001'	0.00268	0.00274	0.00278	0.00278	0.00274	0.00271	0.00278	0.00286	0.00293	0.00303	0.00309	0.00301	0.00285	0.00277	0.00285	0.00303	0.00309	0.00292	0.00282	0.00291	0.00296	0.00293	0.00291	0.00286	0.00281	0.00284	0.00287	0.00287	0.00284	0.00279	0.0027	0.00269	0.00287	0.00304	0.00303	0.00293	0.00283	0.00275	0.00268	0.00268	0.00273	0.00275	0.00278	0.00282	0.00285	0.00286	0.0027	0.0025	0.00248
'TR85-SECO-2.0002'	0.0028	0.0028	0.00288	0.00293	0.00285	0.00276	0.00281	0.00287	0.00284	0.00281	0.00288	0.00297	0.00301	0.00296	0.00292	0.00297	0.00302	0.00301	0.00299	0.00295	0.00284	0.00278	0.0028	0.00278	0.00283	0.00293	0.00294	0.00293	0.00291	0.0028	0.00272	0.00275	0.00289	0.003	0.00299	0.00286	0.00272	0.00265	0.0026	0.00263	0.00273	0.00278	0.00278	0.00277	0.00282	0.00288	0.00282	0.00267	0.00261
'TR85-SECO-3.0000'	0.00269	0.00277	0.00283	0.00271	0.00267	0.00275	0.00281	0.00282	0.00282	0.00281	0.00279	0.00273	0.00264	0.00264	0.00277	0.00285	0.00279	0.00272	0.00269	0.00269	0.00276	0.0029	0.00297	0.00288	0.00278	0.00286	0.003	0.00299	0.00292	0.00291	0.00289	0.00284	0.00281	0.00278	0.00278	0.00276	0.00271	0.00271	0.00272	0.00268	0.00258	0.00248	0.00246	0.0025	0.00245	0.00234	0.00232	0.00248	0.00265
'TR85-SECO-3.0001'	0.00267	0.00269	0.00276	0.00266	0.00252	0.00253	0.0026	0.00258	0.00249	0.00245	0.00246	0.00242	0.00241	0.00255	0.00274	0.00281	0.00281	0.00272	0.00257	0.00246	0.00247	0.0026	0.0027	0.00262	0.00252	0.00256	0.00259	0.0026	0.00269	0.00276	0.00274	0.00271	0.00276	0.00279	0.00273	0.00263	0.00255	0.00254	0.00255	0.00248	0.00235	0.00232	0.00244	0.00257	0.00253	0.00238	0.00237	0.00248	0.00254
'TR85-SECO-3.0002'	0.00262	0.00258	0.00264	0.00266	0.0027	0.00275	0.00275	0.00274	0.00272	0.00275	0.00277	0.0027	0.00265	0.00272	0.00275	0.00266	0.00258	0.0026	0.00262	0.00259	0.00258	0.00264	0.00273	0.00272	0.0026	0.00258	0.00267	0.00276	0.00285	0.00293	0.00287	0.00276	0.00274	0.00274	0.00275	0.00272	0.00265	0.00267	0.00269	0.00259	0.00247	0.00242	0.00246	0.00256	0.00256	0.00243	0.00231	0.00224	0.00228
'TR86-SECO-1.0000'	0.00408	0.00395	0.00384	0.00379	0.00374	0.00369	0.00366	0.0037	0.00382	0.00385	0.00381	0.00384	0.00394	0.00402	0.00405	0.00405	0.00399	0.00391	0.00388	0.00389	0.00392	0.00402	0.00418	0.00427	0.0041	0.00387	0.00375	0.00376	0.0039	0.00401	0.00394	0.00385	0.00387	0.00386	0.00375	0.00366	0.00368	0.00378	0.00384	0.00375	0.00362	0.0036	0.00362	0.00363	0.00367	0.0037	0.0037	0.00369	0.00362
'TR86-SECO-1.0001'	0.00401	0.00402	0.0041	0.00416	0.00414	0.00405	0.00387	0.0038	0.00399	0.00416	0.00412	0.00401	0.00396	0.00399	0.00402	0.004	0.00403	0.00409	0.00409	0.004	0.0039	0.00385	0.00392	0.00404	0.00404	0.00394	0.00383	0.00387	0.00408	0.00419	0.00406	0.00391	0.00394	0.00396	0.00388	0.00385	0.00389	0.00404	0.00414	0.00397	0.00377	0.00377	0.00379	0.00375	0.00377	0.00388	0.00389	0.00382	0.00381
'TR86-SECO-1.0002'	0.00433	0.00428	0.00427	0.0043	0.00426	0.00415	0.00411	0.00419	0.00425	0.0042	0.00414	0.00419	0.00425	0.00427	0.00429	0.00427	0.00419	0.00413	0.00416	0.00418	0.00417	0.0042	0.00428	0.00435	0.00428	0.00414	0.00413	0.0042	0.00425	0.00429	0.00431	0.00431	0.00435	0.00425	0.00407	0.0041	0.00427	0.00441	0.0045	0.00431	0.00406	0.0041	0.00419	0.00412	0.00404	0.00409	0.00412	0.00409	0.00406
'TR86-SECO-2.0000'	0.00417	0.00409	0.004	0.00402	0.00409	0.00413	0.00415	0.00418	0.00418	0.00418	0.00419	0.00423	0.00425	0.00426	0.00426	0.00424	0.00416	0.00412	0.00414	0.00414	0.00415	0.00422	0.00429	0.00427	0.00417	0.0041	0.00407	0.00411	0.00412	0.00406	0.00404	0.00412	0.00417	0.00408	0.004	0.00404	0.00424	0.00448	0.00453	0.00435	0.00412	0.00401	0.004	0.00398	0.00399	0.00403	0.00401	0.00402	0.00405
'TR86-SECO-2.0001'	0.00361	0.00354	0.00347	0.00336	0.00338	0.00349	0.00356	0.00357	0.00352	0.00346	0.00346	0.00348	0.00349	0.00351	0.00353	0.00357	0.00359	0.00359	0.00357	0.00352	0.00351	0.00354	0.00355	0.00356	0.00354	0.00346	0.00337	0.0034	0.00352	0.00359	0.00355	0.00348	0.00346	0.00349	0.0035	0.00348	0.00354	0.00367	0.00362	0.00332	0.00316	0.00323	0.00332	0.00337	0.00348	0.00358	0.00353	0.0034	0.00335
'TR86-SECO-2.0002'	0.00359	0.00351	0.00346	0.0035	0.00357	0.00352	0.00344	0.0035	0.00355	0.00349	0.00353	0.00364	0.00364	0.00359	0.00361	0.00365	0.00368	0.00369	0.0036	0.00351	0.00353	0.0036	0.00365	0.0036	0.00345	0.00331	0.00335	0.00353	0.00363	0.00361	0.00358	0.0036	0.00361	0.0036	0.00361	0.00356	0.00354	0.00362	0.00364	0.00357	0.00352	0.00346	0.00335	0.0033	0.00337	0.00339	0.0033	0.00331	0.00341
'TR86-SECO-3.0000'	0.00533	0.00532	0.00529	0.00523	0.00521	0.00525	0.00522	0.00513	0.00504	0.00495	0.00495	0.00504	0.00514	0.0052	0.00527	0.00532	0.00531	0.00524	0.00514	0.00508	0.00511	0.00518	0.0052	0.00515	0.00508	0.005	0.00497	0.00499	0.00504	0.00513	0.00522	0.00526	0.00524	0.00515	0.0051	0.0051	0.00516	0.00528	0.00528	0.00509	0.00501	0.0051	0.00512	0.00507	0.00504	0.00502	0.005	0.005	0.00497
'TR86-SECO-3.0001'	0.00535	0.00532	0.00523	0.0051	0.00508	0.00519	0.00524	0.00519	0.00514	0.00513	0.00518	0.00527	0.00532	0.00534	0.00533	0.00526	0.00514	0.00507	0.00509	0.00515	0.00521	0.00522	0.00522	0.00527	0.0053	0.0052	0.00507	0.00508	0.00515	0.00519	0.00521	0.0052	0.00523	0.00523	0.00518	0.00518	0.00531	0.00544	0.00544	0.00536	0.00535	0.00542	0.00539	0.00523	0.00509	0.005	0.00503	0.00511	0.00508
'TR86-SECO-3.0002'	0.00535	0.00542	0.00541	0.00533	0.00529	0.00526	0.00525	0.00531	0.00541	0.00543	0.00542	0.00546	0.00544	0.00535	0.00529	0.00524	0.00518	0.00525	0.00533	0.00533	0.00538	0.00546	0.00548	0.00544	0.0054	0.00539	0.00545	0.00546	0.00535	0.00526	0.00531	0.00541	0.00544	0.00534	0.00525	0.00526	0.00532	0.00536	0.00536	0.0053	0.00525	0.00528	0.00523	0.00508	0.00501	0.00502	0.00511	0.00523	0.00523
'TR87-SECO-1.0000'	0.00506	0.00506	0.00511	0.00517	0.00518	0.00523	0.00522	0.00506	0.00495	0.00495	0.00497	0.00501	0.00504	0.00503	0.00501	0.00498	0.00494	0.00485	0.00479	0.00479	0.00488	0.00507	0.00521	0.00522	0.00513	0.00505	0.00507	0.00503	0.00492	0.00491	0.005	0.0051	0.00515	0.00512	0.00501	0.00498	0.0051	0.00514	0.00503	0.00498	0.005	0.00495	0.0049	0.00494	0.00494	0.00493	0.00507	0.00519	0.00514
'TR87-SECO-1.0001'	0.00512	0.00499	0.00497	0.00496	0.00491	0.00495	0.00504	0.00501	0.00497	0.00502	0.00505	0.00506	0.00511	0.00514	0.00507	0.00498	0.00494	0.00493	0.0049	0.00489	0.00501	0.00517	0.00526	0.00523	0.00515	0.00511	0.00517	0.00516	0.00503	0.00499	0.00506	0.00515	0.00527	0.00535	0.00526	0.00513	0.00515	0.0051	0.00494	0.00493	0.00503	0.00503	0.00497	0.00498	0.00502	0.00504	0.00513	0.00516	0.00506
'TR87-SECO-1.0002'	0.00515	0.00513	0.0052	0.00516	0.00508	0.00514	0.00517	0.00504	0.00493	0.00495	0.00503	0.00504	0.00501	0.00498	0.00497	0.00498	0.00497	0.00491	0.00484	0.00489	0.00505	0.0052	0.00522	0.00513	0.00509	0.00511	0.0052	0.00524	0.00513	0.00503	0.00506	0.00515	0.00517	0.00514	0.00505	0.00493	0.00486	0.00487	0.00497	0.00504	0.00502	0.00495	0.00489	0.00489	0.00498	0.00512	0.00528	0.00534	0.00528
'TR87-SECO-2.0000'	0.00317	0.00309	0.00303	0.003	0.00305	0.00317	0.00322	0.00316	0.00304	0.00298	0.00308	0.00321	0.00326	0.00329	0.00334	0.00332	0.00317	0.00301	0.00293	0.00294	0.00299	0.00299	0.00303	0.00316	0.0032	0.00316	0.00313	0.00311	0.00315	0.00314	0.00305	0.00307	0.00319	0.00324	0.00325	0.00323	0.00317	0.00318	0.00324	0.00322	0.00313	0.00311	0.00311	0.00306	0.00299	0.00297	0.00295	0.00285	0.0028
'TR87-SECO-2.0001'	0.00331	0.00325	0.00315	0.00314	0.00326	0.00334	0.00331	0.00327	0.00325	0.00327	0.00333	0.00341	0.00344	0.00336	0.00326	0.00319	0.00308	0.00302	0.00313	0.00324	0.00324	0.0032	0.00319	0.00326	0.00335	0.00342	0.0034	0.0033	0.00322	0.00312	0.00303	0.00305	0.00312	0.00325	0.00342	0.00343	0.00326	0.00319	0.00327	0.00334	0.0033	0.00316	0.00301	0.00298	0.00304	0.00313	0.00317	0.0031	0.00302
'TR87-SECO-2.0002'	0.0034	0.00332	0.00315	0.00304	0.00307	0.00317	0.00325	0.00327	0.00327	0.00328	0.00328	0.00328	0.00326	0.00328	0.00332	0.0033	0.0032	0.0031	0.00306	0.00304	0.00307	0.0032	0.00333	0.00339	0.00336	0.00335	0.00334	0.00325	0.00324	0.00331	0.00333	0.0033	0.0032	0.00314	0.00321	0.00328	0.00324	0.00324	0.00338	0.0035	0.0034	0.00316	0.00299	0.00294	0.00294	0.00299	0.00316	0.00323	0.00306
'TR87-SECO-3.0000'	0.00373	0.00366	0.00361	0.0036	0.00362	0.00364	0.00361	0.00361	0.0036	0.00352	0.00353	0.00367	0.00376	0.00373	0.00369	0.00363	0.00351	0.00348	0.00367	0.00392	0.00396	0.0038	0.00365	0.00365	0.00371	0.00375	0.00378	0.00375	0.00376	0.0038	0.00373	0.00362	0.00362	0.00365	0.00365	0.0037	0.00378	0.00379	0.00373	0.00366	0.00362	0.00356	0.00349	0.00348	0.00354	0.00351	0.00346	0.0035	0.00354
'TR87-SECO-3.0001'	0.00394	0.00381	0.00373	0.00374	0.00379	0.00389	0.00394	0.0039	0.00386	0.00386	0.00387	0.00387	0.00387	0.00388	0.00384	0.00377	0.00374	0.00372	0.00372	0.00376	0.00379	0.00379	0.00381	0.00387	0.00396	0.00404	0.00406	0.00405	0.00407	0.00411	0.00405	0.00392	0.00378	0.00366	0.00364	0.00377	0.00388	0.00386	0.00378	0.00372	0.00368	0.00364	0.00359	0.00357	0.00361	0.00364	0.00366	0.00376	0.0038
'TR87-SECO-3.0002'	0.00407	0.00396	0.00396	0.00405	0.00408	0.00405	0.00398	0.00397	0.00397	0.00389	0.00382	0.0039	0.00399	0.00393	0.00384	0.00383	0.00385	0.00382	0.00381	0.00394	0.0041	0.00412	0.00401	0.00398	0.00409	0.00418	0.00414	0.00408	0.0041	0.0041	0.00398	0.00389	0.00391	0.00392	0.00393	0.00397	0.00403	0.00403	0.00391	0.00378	0.00375	0.00381	0.00392	0.00394	0.00384	0.00372	0.00365	0.00367	0.0037
[truncated: 1,705 more columns]
